# Supplementary material for: Machine learning predictions surpass individual mRNAs as a proxy of single-cell protein expression
Source: Genome Biol. 2026 Apr 22;27:185. doi: 10.1186/s13059-026-04083-1 (PMC13235196; doi:10.1186/s13059-026-04083-1)
Supplement: Supplementary file 2 — Additional file 2: Table S1. Table containing prediction correlation values for four methods of protein approximation by RNA. [file 13059_2026_4083_MOESM2_ESM.csv]

protein	mRNA norm. expression	%positivity	pseudobulk	ML prediction
C5L2-Ab	0.01204727	-0.056857406	-0.080525571	0.4340724
CCR10-Ab	-0.006595198	0.109944884	0.163945168	0.511091703
CD102-Ab	0.133623165	0.492491695	0.714244962	0.764185096
CD103-Ab	0.01077791	-0.148255376	-0.183626389	0.556507134
CD105-Ab	0.002119782	-0.170533331	-0.116035729	0.310321095
CD106-Ab	0.038703814	0.07327196	0.029562413	0.769788919
CD107a-Ab	0.101018026	0.06187989	0.149772127	0.659346089
CD109-Ab	0.005507526	-0.004309894	0.116809358	0.914068417
CD110-Ab	NA	NA	NA	0.805334775
CD112-Ab	0.113424302	0.267707416	0.332517909	0.530222491
CD115-Ab	0.024403841	0.005052138	-0.003686479	0.445415448
CD117-Ab	0.334174859	0.973653286	0.972932542	0.641961922
CD119-Ab	0.479557314	0.88835754	0.812361536	0.787183898
CD11b-1-Ab	0.49264941	0.701091627	0.685235084	0.922024608
CD11b-2-Ab	0.502231139	0.669850419	0.642535363	0.944680456
CD11c-Ab	0.554152622	0.833850756	0.796399176	0.909260263
CD122-Ab	0.603382033	0.911302579	0.91472024	0.795986798
CD123-Ab	0.571326994	0.990589844	0.993134275	0.732156682
CD124-Ab	0.094712805	0.643177911	0.67991228	0.412999915
CD126-Ab	0.15197179	0.834464583	0.794162218	0.578877223
CD127-Ab	0.799476127	0.803164311	0.897467995	0.901887248
CD13-Ab	0.550199059	0.933902297	0.852820211	0.847337754
CD133-1-Ab	0.114122786	0.959239454	0.959141552	0.332240736
CD133-2-Ab	0.253431368	0.989789392	0.990529415	0.674068874
CD134-Ab	0.092802305	0.408979519	0.431411336	0.498186359
CD135-Ab	0.028632555	0.883872395	0.878316496	0.245097237
CD137-Ab	0.050624643	0.204030305	0.260509581	0.280245673
CD138-1-Ab	0.003435304	0.106788005	0.107649036	0.634979653
CD138-2-Ab	0.000589178	0.244637663	0.245724776	0.491461325
CD14-Ab	0.791714096	0.886812455	0.936815018	0.893293292
CD140a-Ab	-0.00569757	-0.033322482	-0.035297188	0.203730057
CD140b-Ab	-0.013565123	-0.120121416	-0.106923732	0.334651324
CD141-Ab	0.188940886	0.958970093	0.961239237	0.726545272
CD142-Ab	0.013120943	0.093800978	0.10737508	0.4813917
CD144-Ab	-0.010007286	0.057265448	0.157184908	0.549714092
CD146-Ab	0.173691171	0.427583946	0.33789688	0.279081271
CD15-Ab	0.074292058	0.16769195	0.099659217	0.490927184
CD152-Ab	0.020485687	0.736882099	0.715392866	0.255505886
CD154-Ab	0.009276099	0.144453351	0.131082752	0.42393272
CD155-Ab	0.190771918	0.895098468	0.724370882	0.896052625
CD158-Ab	0.381792256	0.396488512	0.374524941	0.529431456
CD158b-Ab	0.423411203	0.754779272	0.772634642	0.702131324
CD158e1-Ab	0.451967245	0.40937063	0.362892153	0.575968739
CD16-Ab	0.759333172	0.927747777	0.898779707	0.916326024
CD161-Ab	0.742430919	0.840641655	0.869110022	0.794208265
CD163-Ab	0.331573412	0.880077366	0.852166664	0.607724251
CD164-Ab	0.085103666	0.165071848	0.043723791	0.648212748
CD169-Ab	0.475271208	0.951865266	0.932444586	0.798338108
CD171-Ab	0.082867583	0.77784214	0.781797118	0.339788071
CD172a-Ab	0.479812404	0.776222127	0.783962913	0.900123471
CD178-Ab	0.00410816	0.090749877	0.077913503	0.27487604
CD18-Ab	0.662917006	0.756182179	0.772786142	0.902983599
CD184-Ab	0.045345745	0.221943011	0.231594279	0.426347898
CD185-Ab	0.070494535	0.892878198	0.883230587	0.499905244
CD186-Ab	0.060042019	0.272110378	0.378138489	0.331932209
CD19-Ab	0.534312954	0.97779368	0.956613204	0.957800037
CD192-Ab	0.252323303	0.604267774	0.628926889	0.627080913
CD193-Ab	0.003597174	-0.206954132	-0.137285415	0.474378938
CD194-Ab	0.061915738	0.426498206	0.401251242	0.63844307
CD195-Ab	0.117527954	0.44429345	0.563973512	0.674013104
CD196-Ab	0.231941875	0.699981828	0.700673515	0.7982036
CD199-Ab	-0.009887424	-0.017136104	-0.074664627	0.593289219
CD1a-Ab	-0.013930153	-0.280471629	-0.293439942	0.299429404
CD1c-Ab	0.493296826	0.867914404	0.858035972	0.760905566
CD1d-Ab	0.276325664	0.782159564	0.786145168	0.735014455
CD2-Ab	0.684966756	0.933485864	0.925946178	0.936234267
CD20-Ab	0.836452376	0.991616895	0.992690485	0.894207997
CD200-Ab	0.280529434	0.775333949	0.814202783	0.646464827
CD201-Ab	0.010927355	-0.130726159	-0.048006874	0.340779823
CD203c-Ab	0.001080098	0.157416934	0.160657809	0.471155353
CD204-Ab	0.125902367	0.501524511	0.530224641	0.335640936
CD205-Ab	0.054232218	0.806200814	0.600777207	0.714457982
CD206-Ab	0.06518684	0.041692419	0.042897998	0.453783766
CD207-Ab	0.003319691	-0.245848792	-0.245848792	0.290181309
CD209-Ab	-0.001724506	-0.110810864	-0.094409206	0.738610676
CD21-Ab	0.257638274	0.957825115	0.935062356	0.941231366
CD22-Ab	0.714754244	0.988262305	0.973563744	0.94057534
CD223-Ab	0.024352532	0.017868238	0.0788182	0.48571544
CD226-Ab	0.09321441	0.35103756	0.555091109	0.763110007
CD235a-Ab	NA	NA	NA	0.638863936
CD235ab-Ab	NA	NA	NA	0.474947845
CD24-Ab	0.330931887	0.907722858	0.907401554	0.586711588
CD243-Ab	-0.043632034	0.030248202	-0.040034041	0.470651214
CD244-Ab	0.272840048	0.872072751	0.859069062	0.904978532
CD25-Ab	0.321606344	0.966955627	0.983407049	0.722388311
CD252-Ab	-0.001705242	0.091496501	0.014566393	0.249933968
CD253-Ab	-0.024043565	0.109294501	0.086091419	0.2712184
CD26-1-Ab	-0.009458735	NA	NA	0.695108887
CD26-2-Ab	0.355146154	0.847108969	0.931767357	0.836229856
CD267-Ab	0.195654871	0.667394531	0.646945078	0.300575419
CD268-Ab	0.746241322	0.984314933	0.988945405	0.915981889
CD269-Ab	0.005679319	0.247673955	0.261056993	0.239069425
CD27-Ab	0.628100183	0.973892823	0.927837117	0.929614192
CD270-Ab	0.028429928	0.282452382	0.23868898	0.521132254
CD271-Ab	0.083961883	0.911231679	0.931035676	0.630908391
CD272-Ab	0.222747808	0.709925909	0.777270715	0.596058683
CD273-Ab	0.01944835	0.393684495	0.245964237	0.310387487
CD274-Ab	0.009214876	-0.109823994	0.155828325	0.372609
CD275-1-Ab	-0.078283421	-0.231990571	-0.191125198	0.718066101
CD275-2-Ab	0.211142367	0.774214814	0.722953901	0.774163992
CD278-Ab	0.237239906	0.958840566	0.888317244	0.828393512
CD279-Ab	0.198275785	0.286072079	0.34248325	0.550698037
CD28-Ab	0.377964687	0.966346586	0.967772897	0.894775846
CD284-Ab	-0.032953104	-0.201096619	-0.199903578	0.270058781
CD29-Ab	0.291851248	0.459453188	0.317355335	0.8387306
CD294-Ab	-0.005926135	-0.004146568	-0.009863494	0.444923746
CD3-1-Ab	0.787947969	0.929701735	0.939710989	0.946056114
CD3-2-Ab	0.710639652	0.879671232	0.900373197	0.956011293
CD30-Ab	-0.014779529	0.057365562	0.013045933	0.494637404
CD301-Ab	0.185455729	0.779645172	0.785024199	0.48951536
CD303-Ab	0.382855031	0.961359479	0.984858842	0.457096854
CD304-Ab	0.421205147	0.973038456	0.966261938	0.681635883
CD305-Ab	0.306231528	0.835829903	0.801186863	0.853329134
CD307c/FcRL3-Ab	0.356335363	0.929556982	0.935552949	0.55393356
CD307d-Ab	-0.000785225	-0.148938554	-0.16232049	0.318518478
CD307e-Ab	-0.015983613	0.017556875	-0.014592845	0.943446228
CD31-Ab	0.662925427	0.910001358	0.896165334	0.934625458
CD314-Ab	0.181538455	0.935792554	0.883484319	0.852707668
CD319-Ab	0.032912642	0.752385244	0.731414836	0.475411082
CD324-Ab	0.023119359	0.301992958	0.292732926	0.61232124
CD325-Ab	0.007634254	0.498437158	0.495641546	0.805997542
CD335-Ab	0.433162728	0.961287266	0.950679289	0.854470654
CD337-Ab	0.313339919	0.692485308	0.675448775	0.678854849
CD338-Ab	-0.016569818	0.135691689	0.21226005	0.563413633
CD34-Ab	0.29765764	0.906906759	0.907801329	0.715801821
CD340-Ab	0.033781239	0.187406039	0.173882646	0.310917433
CD35-Ab	0.440018405	0.922374106	0.87800317	0.924047891
CD354-Ab	0.519396926	0.848940419	0.862537498	0.779638024
CD357-Ab	0.013612105	0.233206569	0.29666173	0.527318781
CD36-Ab	0.672830024	0.834680984	0.876254318	0.871731533
CD366-Ab	0.189474895	0.846020138	0.739954618	0.68621185
CD370-Ab	0.110085196	0.912796475	0.911282715	0.565145177
CD38-1-Ab	0.396729419	0.9358743	0.87206091	0.86822334
CD38-2-Ab	0.408894237	0.938364713	0.900261835	0.839827963
CD39-Ab	0.438539033	0.835766569	0.777540977	0.879640765
CD4-1-Ab	0.243008331	0.663449723	0.638443643	0.956825098
CD4-2-Ab	0.229351457	0.651743254	0.624012995	0.924380583
CD40-Ab	0.297363433	0.852266875	0.877101458	0.541280185
CD41-Ab	0.316683273	0.783574909	0.708985753	0.877768546
CD43-Ab	0.371600292	0.800400997	0.787691282	0.869912169
CD44-1-Ab	0.352148427	0.150339395	0.140355252	0.783446269
CD44-2-Ab	0.24243498	0.187225835	0.164703263	0.730000188
CD45-1-Ab	-0.021761233	0.178616281	0.445418213	0.504938817
CD45-2-Ab	0.084165811	0.331497706	0.588146712	0.73891816
CD45RA-Ab	-0.025244544	-0.041493651	-0.048657182	0.881914509
CD45RB-Ab	-0.055458781	0.176929257	0.244097653	0.854090913
CD45RO-Ab	0.073337283	0.171420304	0.243859424	0.789837869
CD46-Ab	0.052897114	0.237963972	0.369081029	0.619787627
CD47-Ab	0.049252599	0.134548408	0.308325925	0.701421236
CD48-Ab	0.13657074	0.303199443	0.360405612	0.714280713
CD49a-Ab	0.204418945	0.674805301	0.69511321	0.736195476
CD49b-Ab	0.090484877	0.69151515	0.698865107	0.850605868
CD49d-Ab	0.384452186	0.299885113	0.145452271	0.790094553
CD52-Ab	0.457594438	0.572686481	0.649077764	0.780281558
CD54-Ab	0.332691598	0.719874666	0.657018675	0.717318773
CD55-Ab	0.451595005	0.652010492	0.661717281	0.900560141
CD56-1-Ab	0.404043247	0.903084104	0.905008856	0.768719923
CD56-2-Ab	0.510598404	0.98601371	0.988023776	0.842637152
CD57-Ab	0.213501463	0.693047072	0.635950011	0.704577509
CD59-Ab	0.010534624	0.295801236	0.256109996	0.542540586
CD61-Ab	0.229372518	0.760592828	0.701678391	0.835363984
CD62P-Ab	0.173416976	0.678195322	0.638985078	0.856246962
CD63-Ab	0.428782083	0.502486962	0.441020585	0.882753868
CD64-Ab	0.551139037	0.968531766	0.951262488	0.951315069
CD66a/c/e-Ab	0.013979424	0.10670677	0.054145242	0.490266843
CD68-Ab	-0.042376081	0.042144538	0.115996919	0.623527327
CD69-Ab	-0.275141169	-0.466553699	-0.439754797	0.75678651
CD70-Ab	0.032869636	0.342122671	0.341319203	0.29497339
CD71-Ab	0.167103274	0.402853941	0.336972657	0.839776781
CD72-Ab	0.519715529	0.899922449	0.967366679	0.949667802
CD73-Ab	0.375224128	0.958108597	0.949979588	0.853526588
CD79a-Ab	0.123515684	0.410852564	0.433913731	0.408337952
CD79b-Ab	0.427775551	0.721659465	0.823641915	0.604955885
CD8-Ab	0.752990822	0.980912688	0.974138321	0.939218227
CD80-Ab	-0.001868112	0.293049564	0.234494121	0.251876505
CD81-Ab	0.329529366	0.603408158	0.675112469	0.696834842
CD83-Ab	-0.116734408	-0.545020044	-0.515617827	0.448233035
CD85g-Ab	0.286381374	0.932332474	0.956751299	0.410799556
CD86-Ab	0.537708877	0.752199502	0.751358018	0.903391377
CD8a-Ab	0.755661652	0.975172933	0.976401828	0.938540243
CD9-Ab	0.301607399	0.739511046	0.710900171	0.874765679
CD93-Ab	0.660481804	0.814143471	0.7010408	0.922057973
CD95-Ab	0.206357593	0.822933483	0.777840648	0.753894812
CD96-Ab	0.314733511	0.84198894	0.856300017	0.693817606
CD98-Ab	0.081841939	0.43665686	0.268208388	0.51799985
CD99-Ab	0.360268237	0.737848	0.608222871	0.735257082
CLEC12A-Ab	0.801768036	0.922636854	0.89355487	0.969155393
CLEC2-Ab	0.30647093	0.828330712	0.745646716	0.845895595
CX3CR1-Ab	0.403962535	0.878127948	0.887143413	0.653879988
Folate-Ab	0.369174739	0.726073111	0.702107687	0.753240903
Galectin-9-Ab	-0.005339184	-0.013245913	-0.151913583	0.521956868
GP130-Ab	0.288259768	0.531469169	0.681949044	0.695864404
HLA-DR-Ab	0.725416772	0.827510673	0.935397264	0.828224005
IgD-Ab	0.891419508	0.973542818	0.891174077	0.933513257
IgM-Ab	0.627172043	0.647136273	0.689558895	0.768791887
Integrin-7-Ab	0.08726028	0.103522163	0.108797961	0.777000436
LOX-1-Ab	-0.062442413	-0.249065221	-0.243115318	0.548325224
MERTK-Ab	0.0849239	0.66494672	0.54031891	0.650882244
Notch-1-Ab	0.002608487	0.238038607	0.210506099	0.563868596
Notch-2-Ab	0.010826657	0.069729709	0.153460616	0.356801215
TIGIT-Ab	0.361997114	0.927932575	0.874067532	0.549233949
TIM-4-Ab	0.002044422	-0.187343713	-0.29471957	0.7244182
TSLPR-Ab	0.009721676	-0.080780063	-0.076553467	0.454276048
VEGFR-3-Ab	0.018305865	0.450532552	0.390376382	0.407017449
XCR1-Ab	-0.006094283	0.0539864	0.054855379	0.22697228
Cadherin-Ab	-0.005365221	-0.278389295	-0.294517076	0.278054875
CD42b-Ab	0.20889058	0.876769142	0.826488087	0.806836815
