# Supplementary material for: Machine learning predictions surpass individual mRNAs as a proxy of single-cell protein expression
Source: Genome Biol. 2026 Apr 22;27:185. doi: 10.1186/s13059-026-04083-1 (PMC13235196; doi:10.1186/s13059-026-04083-1)
Supplement: Supplementary file 3 — Additional file 3: Table S2. Usability scores for each method, split by publication and performance evaluation. [file 13059_2026_4083_MOESM3_ESM.xlsx]

## Sheet: usability
Methods	Software	Software	Software	Tutorial	Tutorial	Tutorial	Tutorial	Tutorial	Publication	Publication	Publication	Publication	Performance	Performance	Performance	Performance
	has software repository	is freely available	repo is version controlled	tutorial for protein imputation exists	produced no errors	shows imputation in different scenarios.	shows imputation in a non-native language	functions are well-documented	is published in a peer-reviewed journal	tests method on several datasets.	assesses robustness in several ways	compares against other published methods	within dataset pred. corr.	between dataset pred. corr.	RAM usage	runtime
BABEL	1	1	1	0	0	0	0	0.75	1	0.25	0	0	0.78	0.33	0.22	0.78
cTP_net	1	1	1	0.5	1	0	0	0.5	1	0.5	1	0.25	0.67	0.44	0.78	0.33
sciPENN	1	1	1	1	0.5	0.25	0	0	1	1	0	0.5	0.33	0.67	0.89	0.22
scLinear	1	1	1	1	0	0.25	0	1	1	0.5	0.25	1	0.89	0.79	1	1
scMMT	1	1	1	1	0.5	0.25	0	0	1	0.5	0	1	0.44	0.22	0.33	0.56
Seurat	1	1	1	1	1	0.5	0	1	1	0	0	0	1	0.89	0.56	0.89
SPECK	1	1	1	1	1	0.25	0	1	1	0.5	0.25	1	0.11	1	0.44	0.67
totalVI	1	1	1	1	1	0.25	0	1	1	0.25	0	0.25	0.56	0.56	0.67	0.44
scTranslator	1	1	1	1	0.5	0	0	0.25	1	1	1	1	0.22	0.11	0.11	0.11
