# Supplementary material for: Machine learning predictions surpass individual mRNAs as a proxy of single-cell protein expression
Source: Genome Biol. 2026 Apr 22;27:185. doi: 10.1186/s13059-026-04083-1 (PMC13235196; doi:10.1186/s13059-026-04083-1)
Supplement: Supplementary file 4 — Additional file 4: Table S3. Prediction correlation values from dataset-to-dataset comparisons as shown in Figure S4. [file 13059_2026_4083_MOESM4_ESM.csv]

features	correlation	train	test	comparison	train_tissue	test_tissue
CD31-Ab	0.927627017	Hao_etal	Hao_etal	Hao_etal_vs_Hao_etal	PBMC	PBMC
CD34-Ab	0.527182114	Hao_etal	Hao_etal	Hao_etal_vs_Hao_etal	PBMC	PBMC
CD3-1-Ab	0.935149408	Hao_etal	Hao_etal	Hao_etal_vs_Hao_etal	PBMC	PBMC
CD20-Ab	0.885030428	Hao_etal	Hao_etal	Hao_etal_vs_Hao_etal	PBMC	PBMC
CD24-Ab	0.58475238	Hao_etal	Hao_etal	Hao_etal_vs_Hao_etal	PBMC	PBMC
CD146-Ab	0.164480361	Hao_etal	Hao_etal	Hao_etal_vs_Hao_etal	PBMC	PBMC
CD45RA-Ab	0.867178014	Hao_etal	Hao_etal	Hao_etal_vs_Hao_etal	PBMC	PBMC
CD206-Ab	0.174362817	Hao_etal	Hao_etal	Hao_etal_vs_Hao_etal	PBMC	PBMC
CD1c-Ab	0.727827428	Hao_etal	Hao_etal	Hao_etal_vs_Hao_etal	PBMC	PBMC
Podoplanin-Ab	0.260132882	Hao_etal	Hao_etal	Hao_etal_vs_Hao_etal	PBMC	PBMC
CD279-Ab	0.500537794	Hao_etal	Hao_etal	Hao_etal_vs_Hao_etal	PBMC	PBMC
CD278-Ab	0.799687183	Hao_etal	Hao_etal	Hao_etal_vs_Hao_etal	PBMC	PBMC
CD274-Ab	0.345785416	Hao_etal	Hao_etal	Hao_etal_vs_Hao_etal	PBMC	PBMC
CD90-Ab	0.204254546	Hao_etal	Hao_etal	Hao_etal_vs_Hao_etal	PBMC	PBMC
CD16-Ab	0.907390364	Hao_etal	Hao_etal	Hao_etal_vs_Hao_etal	PBMC	PBMC
CD19-Ab	0.95488599	Hao_etal	Hao_etal	Hao_etal_vs_Hao_etal	PBMC	PBMC
HLA-DR-Ab	0.824038827	Hao_etal	Hao_etal	Hao_etal_vs_Hao_etal	PBMC	PBMC
CD86-Ab	0.895155787	Hao_etal	Hao_etal	Hao_etal_vs_Hao_etal	PBMC	PBMC
CD64-Ab	0.94818423	Hao_etal	Hao_etal	Hao_etal_vs_Hao_etal	PBMC	PBMC
CD69-Ab	0.715691099	Hao_etal	Hao_etal	Hao_etal_vs_Hao_etal	PBMC	PBMC
CD195-Ab	0.648367471	Hao_etal	Hao_etal	Hao_etal_vs_Hao_etal	PBMC	PBMC
CD196-Ab	0.791663764	Hao_etal	Hao_etal	Hao_etal_vs_Hao_etal	PBMC	PBMC
CD273-Ab	0.221811768	Hao_etal	Hao_etal	Hao_etal_vs_Hao_etal	PBMC	PBMC
CD161-Ab	0.73821582	Hao_etal	Hao_etal	Hao_etal_vs_Hao_etal	PBMC	PBMC
CD163-Ab	0.493544401	Hao_etal	Hao_etal	Hao_etal_vs_Hao_etal	PBMC	PBMC
CD11c-Ab	0.904776153	Hao_etal	Hao_etal	Hao_etal_vs_Hao_etal	PBMC	PBMC
CD31-Ab	0.917042955	Hao_etal	Hao_etal	Hao_etal_vs_Hao_etal	PBMC	PBMC
CD34-Ab	0.396964238	Hao_etal	Hao_etal	Hao_etal_vs_Hao_etal	PBMC	PBMC
CD3-1-Ab	0.899274814	Hao_etal	Hao_etal	Hao_etal_vs_Hao_etal	PBMC	PBMC
CD20-Ab	0.791327436	Hao_etal	Hao_etal	Hao_etal_vs_Hao_etal	PBMC	PBMC
CD24-Ab	0.438998402	Hao_etal	Hao_etal	Hao_etal_vs_Hao_etal	PBMC	PBMC
CD146-Ab	0.155231375	Hao_etal	Hao_etal	Hao_etal_vs_Hao_etal	PBMC	PBMC
CD45RA-Ab	0.851697565	Hao_etal	Hao_etal	Hao_etal_vs_Hao_etal	PBMC	PBMC
CD206-Ab	0.199536239	Hao_etal	Hao_etal	Hao_etal_vs_Hao_etal	PBMC	PBMC
CD1c-Ab	0.607157868	Hao_etal	Hao_etal	Hao_etal_vs_Hao_etal	PBMC	PBMC
Podoplanin-Ab	0.099080844	Hao_etal	Hao_etal	Hao_etal_vs_Hao_etal	PBMC	PBMC
CD279-Ab	0.481795098	Hao_etal	Hao_etal	Hao_etal_vs_Hao_etal	PBMC	PBMC
CD278-Ab	0.726219744	Hao_etal	Hao_etal	Hao_etal_vs_Hao_etal	PBMC	PBMC
CD274-Ab	0.218392266	Hao_etal	Hao_etal	Hao_etal_vs_Hao_etal	PBMC	PBMC
CD90-Ab	0.19063716	Hao_etal	Hao_etal	Hao_etal_vs_Hao_etal	PBMC	PBMC
CD16-Ab	0.881351685	Hao_etal	Hao_etal	Hao_etal_vs_Hao_etal	PBMC	PBMC
CD19-Ab	0.908678459	Hao_etal	Hao_etal	Hao_etal_vs_Hao_etal	PBMC	PBMC
HLA-DR-Ab	0.772696917	Hao_etal	Hao_etal	Hao_etal_vs_Hao_etal	PBMC	PBMC
CD86-Ab	0.83747519	Hao_etal	Hao_etal	Hao_etal_vs_Hao_etal	PBMC	PBMC
CD64-Ab	0.899804453	Hao_etal	Hao_etal	Hao_etal_vs_Hao_etal	PBMC	PBMC
CD69-Ab	0.660010664	Hao_etal	Hao_etal	Hao_etal_vs_Hao_etal	PBMC	PBMC
CD195-Ab	0.572996755	Hao_etal	Hao_etal	Hao_etal_vs_Hao_etal	PBMC	PBMC
CD196-Ab	0.711868852	Hao_etal	Hao_etal	Hao_etal_vs_Hao_etal	PBMC	PBMC
CD273-Ab	0.184726056	Hao_etal	Hao_etal	Hao_etal_vs_Hao_etal	PBMC	PBMC
CD161-Ab	0.699575798	Hao_etal	Hao_etal	Hao_etal_vs_Hao_etal	PBMC	PBMC
CD163-Ab	0.445832853	Hao_etal	Hao_etal	Hao_etal_vs_Hao_etal	PBMC	PBMC
CD11c-Ab	0.862117084	Hao_etal	Hao_etal	Hao_etal_vs_Hao_etal	PBMC	PBMC
CD31-Ab	0.906379708	Hao_etal	Hao_etal	Hao_etal_vs_Hao_etal	PBMC	PBMC
CD34-Ab	0.411083224	Hao_etal	Hao_etal	Hao_etal_vs_Hao_etal	PBMC	PBMC
CD3-1-Ab	0.915582986	Hao_etal	Hao_etal	Hao_etal_vs_Hao_etal	PBMC	PBMC
CD20-Ab	0.856108479	Hao_etal	Hao_etal	Hao_etal_vs_Hao_etal	PBMC	PBMC
CD24-Ab	0.526966287	Hao_etal	Hao_etal	Hao_etal_vs_Hao_etal	PBMC	PBMC
CD146-Ab	0.173985394	Hao_etal	Hao_etal	Hao_etal_vs_Hao_etal	PBMC	PBMC
CD45RA-Ab	0.830620083	Hao_etal	Hao_etal	Hao_etal_vs_Hao_etal	PBMC	PBMC
CD206-Ab	0.181426358	Hao_etal	Hao_etal	Hao_etal_vs_Hao_etal	PBMC	PBMC
CD1c-Ab	0.641853879	Hao_etal	Hao_etal	Hao_etal_vs_Hao_etal	PBMC	PBMC
Podoplanin-Ab	0.290210314	Hao_etal	Hao_etal	Hao_etal_vs_Hao_etal	PBMC	PBMC
CD279-Ab	0.434262686	Hao_etal	Hao_etal	Hao_etal_vs_Hao_etal	PBMC	PBMC
CD278-Ab	0.776663758	Hao_etal	Hao_etal	Hao_etal_vs_Hao_etal	PBMC	PBMC
CD274-Ab	0.317450297	Hao_etal	Hao_etal	Hao_etal_vs_Hao_etal	PBMC	PBMC
CD90-Ab	0.211068665	Hao_etal	Hao_etal	Hao_etal_vs_Hao_etal	PBMC	PBMC
CD16-Ab	0.883726144	Hao_etal	Hao_etal	Hao_etal_vs_Hao_etal	PBMC	PBMC
CD19-Ab	0.946516568	Hao_etal	Hao_etal	Hao_etal_vs_Hao_etal	PBMC	PBMC
HLA-DR-Ab	0.801945974	Hao_etal	Hao_etal	Hao_etal_vs_Hao_etal	PBMC	PBMC
CD86-Ab	0.894254077	Hao_etal	Hao_etal	Hao_etal_vs_Hao_etal	PBMC	PBMC
CD64-Ab	0.940411069	Hao_etal	Hao_etal	Hao_etal_vs_Hao_etal	PBMC	PBMC
CD69-Ab	0.678830527	Hao_etal	Hao_etal	Hao_etal_vs_Hao_etal	PBMC	PBMC
CD195-Ab	0.503883818	Hao_etal	Hao_etal	Hao_etal_vs_Hao_etal	PBMC	PBMC
CD196-Ab	0.775525133	Hao_etal	Hao_etal	Hao_etal_vs_Hao_etal	PBMC	PBMC
CD273-Ab	0.195264884	Hao_etal	Hao_etal	Hao_etal_vs_Hao_etal	PBMC	PBMC
CD161-Ab	0.596472102	Hao_etal	Hao_etal	Hao_etal_vs_Hao_etal	PBMC	PBMC
CD163-Ab	0.480788831	Hao_etal	Hao_etal	Hao_etal_vs_Hao_etal	PBMC	PBMC
CD11c-Ab	0.899914755	Hao_etal	Hao_etal	Hao_etal_vs_Hao_etal	PBMC	PBMC
CD31-Ab	0.254830503	Hao_etal	Hao_etal	Hao_etal_vs_Hao_etal	PBMC	PBMC
CD34-Ab	0.057532572	Hao_etal	Hao_etal	Hao_etal_vs_Hao_etal	PBMC	PBMC
CD3-1-Ab	0.105175216	Hao_etal	Hao_etal	Hao_etal_vs_Hao_etal	PBMC	PBMC
CD20-Ab	0.341409042	Hao_etal	Hao_etal	Hao_etal_vs_Hao_etal	PBMC	PBMC
CD24-Ab	0.020274856	Hao_etal	Hao_etal	Hao_etal_vs_Hao_etal	PBMC	PBMC
CD146-Ab	0.005679865	Hao_etal	Hao_etal	Hao_etal_vs_Hao_etal	PBMC	PBMC
CD45RA-Ab	0.103246381	Hao_etal	Hao_etal	Hao_etal_vs_Hao_etal	PBMC	PBMC
CD206-Ab	-0.000556796	Hao_etal	Hao_etal	Hao_etal_vs_Hao_etal	PBMC	PBMC
CD1c-Ab	0.190287268	Hao_etal	Hao_etal	Hao_etal_vs_Hao_etal	PBMC	PBMC
Podoplanin-Ab	0.006600745	Hao_etal	Hao_etal	Hao_etal_vs_Hao_etal	PBMC	PBMC
CD279-Ab	0.112675179	Hao_etal	Hao_etal	Hao_etal_vs_Hao_etal	PBMC	PBMC
CD278-Ab	0.017718333	Hao_etal	Hao_etal	Hao_etal_vs_Hao_etal	PBMC	PBMC
CD274-Ab	0.006673823	Hao_etal	Hao_etal	Hao_etal_vs_Hao_etal	PBMC	PBMC
CD90-Ab	-0.001059119	Hao_etal	Hao_etal	Hao_etal_vs_Hao_etal	PBMC	PBMC
CD16-Ab	0.166577156	Hao_etal	Hao_etal	Hao_etal_vs_Hao_etal	PBMC	PBMC
CD19-Ab	0.162126126	Hao_etal	Hao_etal	Hao_etal_vs_Hao_etal	PBMC	PBMC
HLA-DR-Ab	0.797847368	Hao_etal	Hao_etal	Hao_etal_vs_Hao_etal	PBMC	PBMC
CD86-Ab	0.536119106	Hao_etal	Hao_etal	Hao_etal_vs_Hao_etal	PBMC	PBMC
CD64-Ab	0.253338283	Hao_etal	Hao_etal	Hao_etal_vs_Hao_etal	PBMC	PBMC
CD69-Ab	0.119423691	Hao_etal	Hao_etal	Hao_etal_vs_Hao_etal	PBMC	PBMC
CD195-Ab	0.099922112	Hao_etal	Hao_etal	Hao_etal_vs_Hao_etal	PBMC	PBMC
CD196-Ab	0.212642281	Hao_etal	Hao_etal	Hao_etal_vs_Hao_etal	PBMC	PBMC
CD273-Ab	0.008373399	Hao_etal	Hao_etal	Hao_etal_vs_Hao_etal	PBMC	PBMC
CD161-Ab	0.140217431	Hao_etal	Hao_etal	Hao_etal_vs_Hao_etal	PBMC	PBMC
CD163-Ab	0.033001398	Hao_etal	Hao_etal	Hao_etal_vs_Hao_etal	PBMC	PBMC
CD11c-Ab	0.09999157	Hao_etal	Hao_etal	Hao_etal_vs_Hao_etal	PBMC	PBMC
CD31-Ab	0.919221622	Hao_etal	Hao_etal	Hao_etal_vs_Hao_etal	PBMC	PBMC
CD34-Ab	0.480704034	Hao_etal	Hao_etal	Hao_etal_vs_Hao_etal	PBMC	PBMC
CD3-1-Ab	0.914416853	Hao_etal	Hao_etal	Hao_etal_vs_Hao_etal	PBMC	PBMC
CD20-Ab	0.873946145	Hao_etal	Hao_etal	Hao_etal_vs_Hao_etal	PBMC	PBMC
CD24-Ab	0.551520447	Hao_etal	Hao_etal	Hao_etal_vs_Hao_etal	PBMC	PBMC
CD146-Ab	0.194069551	Hao_etal	Hao_etal	Hao_etal_vs_Hao_etal	PBMC	PBMC
CD45RA-Ab	0.833661767	Hao_etal	Hao_etal	Hao_etal_vs_Hao_etal	PBMC	PBMC
CD206-Ab	0.200861659	Hao_etal	Hao_etal	Hao_etal_vs_Hao_etal	PBMC	PBMC
CD1c-Ab	0.681137181	Hao_etal	Hao_etal	Hao_etal_vs_Hao_etal	PBMC	PBMC
Podoplanin-Ab	0.294268229	Hao_etal	Hao_etal	Hao_etal_vs_Hao_etal	PBMC	PBMC
CD279-Ab	0.483819794	Hao_etal	Hao_etal	Hao_etal_vs_Hao_etal	PBMC	PBMC
CD278-Ab	0.796299879	Hao_etal	Hao_etal	Hao_etal_vs_Hao_etal	PBMC	PBMC
CD274-Ab	0.348772869	Hao_etal	Hao_etal	Hao_etal_vs_Hao_etal	PBMC	PBMC
CD90-Ab	0.249107349	Hao_etal	Hao_etal	Hao_etal_vs_Hao_etal	PBMC	PBMC
CD16-Ab	0.886067683	Hao_etal	Hao_etal	Hao_etal_vs_Hao_etal	PBMC	PBMC
CD19-Ab	0.947301284	Hao_etal	Hao_etal	Hao_etal_vs_Hao_etal	PBMC	PBMC
HLA-DR-Ab	0.819359299	Hao_etal	Hao_etal	Hao_etal_vs_Hao_etal	PBMC	PBMC
CD86-Ab	0.894746498	Hao_etal	Hao_etal	Hao_etal_vs_Hao_etal	PBMC	PBMC
CD64-Ab	0.946452299	Hao_etal	Hao_etal	Hao_etal_vs_Hao_etal	PBMC	PBMC
CD69-Ab	0.706120942	Hao_etal	Hao_etal	Hao_etal_vs_Hao_etal	PBMC	PBMC
CD195-Ab	0.598035315	Hao_etal	Hao_etal	Hao_etal_vs_Hao_etal	PBMC	PBMC
CD196-Ab	0.776426925	Hao_etal	Hao_etal	Hao_etal_vs_Hao_etal	PBMC	PBMC
CD273-Ab	0.246117145	Hao_etal	Hao_etal	Hao_etal_vs_Hao_etal	PBMC	PBMC
CD161-Ab	0.76669498	Hao_etal	Hao_etal	Hao_etal_vs_Hao_etal	PBMC	PBMC
CD163-Ab	0.499993864	Hao_etal	Hao_etal	Hao_etal_vs_Hao_etal	PBMC	PBMC
CD11c-Ab	0.898811781	Hao_etal	Hao_etal	Hao_etal_vs_Hao_etal	PBMC	PBMC
CD31-Ab	0.862000732	Hao_etal	Hao_etal	Hao_etal_vs_Hao_etal	PBMC	PBMC
CD34-Ab	0.507250366	Hao_etal	Hao_etal	Hao_etal_vs_Hao_etal	PBMC	PBMC
CD3-1-Ab	0.864902228	Hao_etal	Hao_etal	Hao_etal_vs_Hao_etal	PBMC	PBMC
CD20-Ab	0.770523412	Hao_etal	Hao_etal	Hao_etal_vs_Hao_etal	PBMC	PBMC
CD24-Ab	0.554555389	Hao_etal	Hao_etal	Hao_etal_vs_Hao_etal	PBMC	PBMC
CD146-Ab	0.23442226	Hao_etal	Hao_etal	Hao_etal_vs_Hao_etal	PBMC	PBMC
CD45RA-Ab	0.77609835	Hao_etal	Hao_etal	Hao_etal_vs_Hao_etal	PBMC	PBMC
CD206-Ab	0.315965898	Hao_etal	Hao_etal	Hao_etal_vs_Hao_etal	PBMC	PBMC
CD1c-Ab	0.622196828	Hao_etal	Hao_etal	Hao_etal_vs_Hao_etal	PBMC	PBMC
Podoplanin-Ab	0.416162659	Hao_etal	Hao_etal	Hao_etal_vs_Hao_etal	PBMC	PBMC
CD279-Ab	0.358367527	Hao_etal	Hao_etal	Hao_etal_vs_Hao_etal	PBMC	PBMC
CD278-Ab	0.678129434	Hao_etal	Hao_etal	Hao_etal_vs_Hao_etal	PBMC	PBMC
CD274-Ab	0.464761318	Hao_etal	Hao_etal	Hao_etal_vs_Hao_etal	PBMC	PBMC
CD90-Ab	0.349773239	Hao_etal	Hao_etal	Hao_etal_vs_Hao_etal	PBMC	PBMC
CD16-Ab	0.83952284	Hao_etal	Hao_etal	Hao_etal_vs_Hao_etal	PBMC	PBMC
CD19-Ab	0.885650212	Hao_etal	Hao_etal	Hao_etal_vs_Hao_etal	PBMC	PBMC
HLA-DR-Ab	0.774760533	Hao_etal	Hao_etal	Hao_etal_vs_Hao_etal	PBMC	PBMC
CD86-Ab	0.857000176	Hao_etal	Hao_etal	Hao_etal_vs_Hao_etal	PBMC	PBMC
CD64-Ab	0.909039321	Hao_etal	Hao_etal	Hao_etal_vs_Hao_etal	PBMC	PBMC
CD69-Ab	0.684267536	Hao_etal	Hao_etal	Hao_etal_vs_Hao_etal	PBMC	PBMC
CD195-Ab	0.587812438	Hao_etal	Hao_etal	Hao_etal_vs_Hao_etal	PBMC	PBMC
CD196-Ab	0.703984903	Hao_etal	Hao_etal	Hao_etal_vs_Hao_etal	PBMC	PBMC
CD273-Ab	0.301448827	Hao_etal	Hao_etal	Hao_etal_vs_Hao_etal	PBMC	PBMC
CD161-Ab	0.607440856	Hao_etal	Hao_etal	Hao_etal_vs_Hao_etal	PBMC	PBMC
CD163-Ab	0.630409802	Hao_etal	Hao_etal	Hao_etal_vs_Hao_etal	PBMC	PBMC
CD11c-Ab	0.882627091	Hao_etal	Hao_etal	Hao_etal_vs_Hao_etal	PBMC	PBMC
CD11c-Ab	0.809419489	Hao_etal	Hao_etal	Hao_etal_vs_Hao_etal	PBMC	PBMC
CD146-Ab	0.183365886	Hao_etal	Hao_etal	Hao_etal_vs_Hao_etal	PBMC	PBMC
CD16-Ab	0.823298588	Hao_etal	Hao_etal	Hao_etal_vs_Hao_etal	PBMC	PBMC
CD161-Ab	0.713939401	Hao_etal	Hao_etal	Hao_etal_vs_Hao_etal	PBMC	PBMC
CD163-Ab	0.437872169	Hao_etal	Hao_etal	Hao_etal_vs_Hao_etal	PBMC	PBMC
CD19-Ab	0.948191257	Hao_etal	Hao_etal	Hao_etal_vs_Hao_etal	PBMC	PBMC
CD195-Ab	0.377713458	Hao_etal	Hao_etal	Hao_etal_vs_Hao_etal	PBMC	PBMC
CD196-Ab	0.416506203	Hao_etal	Hao_etal	Hao_etal_vs_Hao_etal	PBMC	PBMC
CD1c-Ab	0.486837413	Hao_etal	Hao_etal	Hao_etal_vs_Hao_etal	PBMC	PBMC
CD20-Ab	0.868841546	Hao_etal	Hao_etal	Hao_etal_vs_Hao_etal	PBMC	PBMC
CD206-Ab	0.022757768	Hao_etal	Hao_etal	Hao_etal_vs_Hao_etal	PBMC	PBMC
CD24-Ab	0.422336122	Hao_etal	Hao_etal	Hao_etal_vs_Hao_etal	PBMC	PBMC
CD273-Ab	0.047908857	Hao_etal	Hao_etal	Hao_etal_vs_Hao_etal	PBMC	PBMC
CD274-Ab	0.015129826	Hao_etal	Hao_etal	Hao_etal_vs_Hao_etal	PBMC	PBMC
CD278-Ab	0.702536249	Hao_etal	Hao_etal	Hao_etal_vs_Hao_etal	PBMC	PBMC
CD279-Ab	0.451181177	Hao_etal	Hao_etal	Hao_etal_vs_Hao_etal	PBMC	PBMC
CD3-1-Ab	0.874775447	Hao_etal	Hao_etal	Hao_etal_vs_Hao_etal	PBMC	PBMC
CD31-Ab	0.824424463	Hao_etal	Hao_etal	Hao_etal_vs_Hao_etal	PBMC	PBMC
CD34-Ab	0.22998251	Hao_etal	Hao_etal	Hao_etal_vs_Hao_etal	PBMC	PBMC
CD45RA-Ab	0.047213857	Hao_etal	Hao_etal	Hao_etal_vs_Hao_etal	PBMC	PBMC
CD64-Ab	0.913791955	Hao_etal	Hao_etal	Hao_etal_vs_Hao_etal	PBMC	PBMC
CD69-Ab	-0.398460526	Hao_etal	Hao_etal	Hao_etal_vs_Hao_etal	PBMC	PBMC
CD86-Ab	0.839338894	Hao_etal	Hao_etal	Hao_etal_vs_Hao_etal	PBMC	PBMC
HLA-DR-Ab	0.751779169	Hao_etal	Hao_etal	Hao_etal_vs_Hao_etal	PBMC	PBMC
CD31-Ab	0.892924758	Hao_etal	Hao_etal	Hao_etal_vs_Hao_etal	PBMC	PBMC
CD34-Ab	0.380667655	Hao_etal	Hao_etal	Hao_etal_vs_Hao_etal	PBMC	PBMC
CD3-1-Ab	0.904244197	Hao_etal	Hao_etal	Hao_etal_vs_Hao_etal	PBMC	PBMC
CD20-Ab	0.784414231	Hao_etal	Hao_etal	Hao_etal_vs_Hao_etal	PBMC	PBMC
CD24-Ab	0.452403907	Hao_etal	Hao_etal	Hao_etal_vs_Hao_etal	PBMC	PBMC
CD146-Ab	0.235025444	Hao_etal	Hao_etal	Hao_etal_vs_Hao_etal	PBMC	PBMC
CD45RA-Ab	0.826828493	Hao_etal	Hao_etal	Hao_etal_vs_Hao_etal	PBMC	PBMC
CD206-Ab	0.221803768	Hao_etal	Hao_etal	Hao_etal_vs_Hao_etal	PBMC	PBMC
CD1c-Ab	0.58207622	Hao_etal	Hao_etal	Hao_etal_vs_Hao_etal	PBMC	PBMC
Podoplanin-Ab	0.258352201	Hao_etal	Hao_etal	Hao_etal_vs_Hao_etal	PBMC	PBMC
CD279-Ab	0.460489934	Hao_etal	Hao_etal	Hao_etal_vs_Hao_etal	PBMC	PBMC
CD278-Ab	0.764305112	Hao_etal	Hao_etal	Hao_etal_vs_Hao_etal	PBMC	PBMC
CD274-Ab	0.19008535	Hao_etal	Hao_etal	Hao_etal_vs_Hao_etal	PBMC	PBMC
CD90-Ab	0.234073623	Hao_etal	Hao_etal	Hao_etal_vs_Hao_etal	PBMC	PBMC
CD16-Ab	0.855880198	Hao_etal	Hao_etal	Hao_etal_vs_Hao_etal	PBMC	PBMC
CD19-Ab	0.924947085	Hao_etal	Hao_etal	Hao_etal_vs_Hao_etal	PBMC	PBMC
HLA-DR-Ab	0.739479023	Hao_etal	Hao_etal	Hao_etal_vs_Hao_etal	PBMC	PBMC
CD86-Ab	0.83914477	Hao_etal	Hao_etal	Hao_etal_vs_Hao_etal	PBMC	PBMC
CD64-Ab	0.908214923	Hao_etal	Hao_etal	Hao_etal_vs_Hao_etal	PBMC	PBMC
CD69-Ab	0.56458793	Hao_etal	Hao_etal	Hao_etal_vs_Hao_etal	PBMC	PBMC
CD195-Ab	0.503763659	Hao_etal	Hao_etal	Hao_etal_vs_Hao_etal	PBMC	PBMC
CD196-Ab	0.726186179	Hao_etal	Hao_etal	Hao_etal_vs_Hao_etal	PBMC	PBMC
CD273-Ab	0.233810316	Hao_etal	Hao_etal	Hao_etal_vs_Hao_etal	PBMC	PBMC
CD161-Ab	0.662962338	Hao_etal	Hao_etal	Hao_etal_vs_Hao_etal	PBMC	PBMC
CD163-Ab	0.368802408	Hao_etal	Hao_etal	Hao_etal_vs_Hao_etal	PBMC	PBMC
CD11c-Ab	0.865604879	Hao_etal	Hao_etal	Hao_etal_vs_Hao_etal	PBMC	PBMC
CD31-Ab	0.868368679	Hao_etal	Hao_etal	Hao_etal_vs_Hao_etal	PBMC	PBMC
CD34-Ab	0.264699214	Hao_etal	Hao_etal	Hao_etal_vs_Hao_etal	PBMC	PBMC
CD3-1-Ab	0.635652311	Hao_etal	Hao_etal	Hao_etal_vs_Hao_etal	PBMC	PBMC
CD20-Ab	0.652928608	Hao_etal	Hao_etal	Hao_etal_vs_Hao_etal	PBMC	PBMC
CD24-Ab	0.483421327	Hao_etal	Hao_etal	Hao_etal_vs_Hao_etal	PBMC	PBMC
CD146-Ab	0.242898287	Hao_etal	Hao_etal	Hao_etal_vs_Hao_etal	PBMC	PBMC
CD45RA-Ab	0.704201609	Hao_etal	Hao_etal	Hao_etal_vs_Hao_etal	PBMC	PBMC
CD206-Ab	0.428944151	Hao_etal	Hao_etal	Hao_etal_vs_Hao_etal	PBMC	PBMC
CD1c-Ab	0.614110802	Hao_etal	Hao_etal	Hao_etal_vs_Hao_etal	PBMC	PBMC
Podoplanin-Ab	0.173780991	Hao_etal	Hao_etal	Hao_etal_vs_Hao_etal	PBMC	PBMC
CD279-Ab	0.400078577	Hao_etal	Hao_etal	Hao_etal_vs_Hao_etal	PBMC	PBMC
CD278-Ab	0.376377239	Hao_etal	Hao_etal	Hao_etal_vs_Hao_etal	PBMC	PBMC
CD274-Ab	0.395166159	Hao_etal	Hao_etal	Hao_etal_vs_Hao_etal	PBMC	PBMC
CD90-Ab	0.412508012	Hao_etal	Hao_etal	Hao_etal_vs_Hao_etal	PBMC	PBMC
CD16-Ab	0.821000613	Hao_etal	Hao_etal	Hao_etal_vs_Hao_etal	PBMC	PBMC
CD19-Ab	0.930087079	Hao_etal	Hao_etal	Hao_etal_vs_Hao_etal	PBMC	PBMC
HLA-DR-Ab	0.633016301	Hao_etal	Hao_etal	Hao_etal_vs_Hao_etal	PBMC	PBMC
CD86-Ab	0.768985231	Hao_etal	Hao_etal	Hao_etal_vs_Hao_etal	PBMC	PBMC
CD64-Ab	0.851128259	Hao_etal	Hao_etal	Hao_etal_vs_Hao_etal	PBMC	PBMC
CD69-Ab	0.505672408	Hao_etal	Hao_etal	Hao_etal_vs_Hao_etal	PBMC	PBMC
CD195-Ab	0.516547844	Hao_etal	Hao_etal	Hao_etal_vs_Hao_etal	PBMC	PBMC
CD196-Ab	0.712231536	Hao_etal	Hao_etal	Hao_etal_vs_Hao_etal	PBMC	PBMC
CD273-Ab	0.191557366	Hao_etal	Hao_etal	Hao_etal_vs_Hao_etal	PBMC	PBMC
CD161-Ab	0.592532555	Hao_etal	Hao_etal	Hao_etal_vs_Hao_etal	PBMC	PBMC
CD163-Ab	0.607828427	Hao_etal	Hao_etal	Hao_etal_vs_Hao_etal	PBMC	PBMC
CD11c-Ab	0.807105226	Hao_etal	Hao_etal	Hao_etal_vs_Hao_etal	PBMC	PBMC
CD31-Ab	-0.58909225	Hao_etal	Hao_etal	Hao_etal_vs_Hao_etal	PBMC	PBMC
CD34-Ab	0.165897542	Hao_etal	Hao_etal	Hao_etal_vs_Hao_etal	PBMC	PBMC
CD3-1-Ab	-0.089916126	Hao_etal	Hao_etal	Hao_etal_vs_Hao_etal	PBMC	PBMC
CD20-Ab	0.044834864	Hao_etal	Hao_etal	Hao_etal_vs_Hao_etal	PBMC	PBMC
CD24-Ab	0.051606105	Hao_etal	Hao_etal	Hao_etal_vs_Hao_etal	PBMC	PBMC
CD146-Ab	0.078511966	Hao_etal	Hao_etal	Hao_etal_vs_Hao_etal	PBMC	PBMC
CD45RA-Ab	0.307022815	Hao_etal	Hao_etal	Hao_etal_vs_Hao_etal	PBMC	PBMC
CD206-Ab	0.187873679	Hao_etal	Hao_etal	Hao_etal_vs_Hao_etal	PBMC	PBMC
CD1c-Ab	0.020815242	Hao_etal	Hao_etal	Hao_etal_vs_Hao_etal	PBMC	PBMC
Podoplanin-Ab	0.13242982	Hao_etal	Hao_etal	Hao_etal_vs_Hao_etal	PBMC	PBMC
CD279-Ab	0.04132736	Hao_etal	Hao_etal	Hao_etal_vs_Hao_etal	PBMC	PBMC
CD278-Ab	0.083585534	Hao_etal	Hao_etal	Hao_etal_vs_Hao_etal	PBMC	PBMC
CD274-Ab	0.236928496	Hao_etal	Hao_etal	Hao_etal_vs_Hao_etal	PBMC	PBMC
CD90-Ab	0.124664029	Hao_etal	Hao_etal	Hao_etal_vs_Hao_etal	PBMC	PBMC
CD16-Ab	-0.124986409	Hao_etal	Hao_etal	Hao_etal_vs_Hao_etal	PBMC	PBMC
CD19-Ab	0.200084879	Hao_etal	Hao_etal	Hao_etal_vs_Hao_etal	PBMC	PBMC
HLA-DR-Ab	0.236230657	Hao_etal	Hao_etal	Hao_etal_vs_Hao_etal	PBMC	PBMC
CD86-Ab	0.494110418	Hao_etal	Hao_etal	Hao_etal_vs_Hao_etal	PBMC	PBMC
CD64-Ab	0.09976741	Hao_etal	Hao_etal	Hao_etal_vs_Hao_etal	PBMC	PBMC
CD69-Ab	0.302839651	Hao_etal	Hao_etal	Hao_etal_vs_Hao_etal	PBMC	PBMC
CD195-Ab	0.04704291	Hao_etal	Hao_etal	Hao_etal_vs_Hao_etal	PBMC	PBMC
CD196-Ab	0.127508033	Hao_etal	Hao_etal	Hao_etal_vs_Hao_etal	PBMC	PBMC
CD273-Ab	0.087620737	Hao_etal	Hao_etal	Hao_etal_vs_Hao_etal	PBMC	PBMC
CD161-Ab	-0.069466241	Hao_etal	Hao_etal	Hao_etal_vs_Hao_etal	PBMC	PBMC
CD163-Ab	0.323628441	Hao_etal	Hao_etal	Hao_etal_vs_Hao_etal	PBMC	PBMC
CD11c-Ab	0.638818104	Hao_etal	Hao_etal	Hao_etal_vs_Hao_etal	PBMC	PBMC
CD31-Ab	0.220241011	Hao_etal	Leader_etal	Hao_etal_vs_Leader_etal	PBMC	Lung
CD34-Ab	0.195496397	Hao_etal	Leader_etal	Hao_etal_vs_Leader_etal	PBMC	Lung
CD3-1-Ab	0.424853324	Hao_etal	Leader_etal	Hao_etal_vs_Leader_etal	PBMC	Lung
CD20-Ab	0.543720642	Hao_etal	Leader_etal	Hao_etal_vs_Leader_etal	PBMC	Lung
CD24-Ab	0.366274375	Hao_etal	Leader_etal	Hao_etal_vs_Leader_etal	PBMC	Lung
CD146-Ab	0.159929482	Hao_etal	Leader_etal	Hao_etal_vs_Leader_etal	PBMC	Lung
CD45RA-Ab	0.489243573	Hao_etal	Leader_etal	Hao_etal_vs_Leader_etal	PBMC	Lung
CD206-Ab	0.142708916	Hao_etal	Leader_etal	Hao_etal_vs_Leader_etal	PBMC	Lung
CD1c-Ab	0.51620578	Hao_etal	Leader_etal	Hao_etal_vs_Leader_etal	PBMC	Lung
Podoplanin-Ab	0.085493972	Hao_etal	Leader_etal	Hao_etal_vs_Leader_etal	PBMC	Lung
CD279-Ab	0.256298867	Hao_etal	Leader_etal	Hao_etal_vs_Leader_etal	PBMC	Lung
CD278-Ab	0.198603667	Hao_etal	Leader_etal	Hao_etal_vs_Leader_etal	PBMC	Lung
CD274-Ab	-0.060186101	Hao_etal	Leader_etal	Hao_etal_vs_Leader_etal	PBMC	Lung
CD90-Ab	0.032213686	Hao_etal	Leader_etal	Hao_etal_vs_Leader_etal	PBMC	Lung
CD16-Ab	0.334452936	Hao_etal	Leader_etal	Hao_etal_vs_Leader_etal	PBMC	Lung
CD19-Ab	0.545639518	Hao_etal	Leader_etal	Hao_etal_vs_Leader_etal	PBMC	Lung
HLA-DR-Ab	0.545133958	Hao_etal	Leader_etal	Hao_etal_vs_Leader_etal	PBMC	Lung
CD86-Ab	0.46622591	Hao_etal	Leader_etal	Hao_etal_vs_Leader_etal	PBMC	Lung
CD64-Ab	0.362214853	Hao_etal	Leader_etal	Hao_etal_vs_Leader_etal	PBMC	Lung
CD69-Ab	-0.189931609	Hao_etal	Leader_etal	Hao_etal_vs_Leader_etal	PBMC	Lung
CD195-Ab	0.239395755	Hao_etal	Leader_etal	Hao_etal_vs_Leader_etal	PBMC	Lung
CD196-Ab	0.086069543	Hao_etal	Leader_etal	Hao_etal_vs_Leader_etal	PBMC	Lung
CD273-Ab	0.132507476	Hao_etal	Leader_etal	Hao_etal_vs_Leader_etal	PBMC	Lung
CD161-Ab	0.18594975	Hao_etal	Leader_etal	Hao_etal_vs_Leader_etal	PBMC	Lung
CD163-Ab	0.260687163	Hao_etal	Leader_etal	Hao_etal_vs_Leader_etal	PBMC	Lung
CD11c-Ab	0.712427478	Hao_etal	Leader_etal	Hao_etal_vs_Leader_etal	PBMC	Lung
CD31-Ab	0.338630797	Hao_etal	Leader_etal	Hao_etal_vs_Leader_etal	PBMC	Lung
CD34-Ab	-0.107431875	Hao_etal	Leader_etal	Hao_etal_vs_Leader_etal	PBMC	Lung
CD3-1-Ab	0.731276708	Hao_etal	Leader_etal	Hao_etal_vs_Leader_etal	PBMC	Lung
CD20-Ab	0.372351488	Hao_etal	Leader_etal	Hao_etal_vs_Leader_etal	PBMC	Lung
CD24-Ab	0.354439417	Hao_etal	Leader_etal	Hao_etal_vs_Leader_etal	PBMC	Lung
CD146-Ab	0.092821572	Hao_etal	Leader_etal	Hao_etal_vs_Leader_etal	PBMC	Lung
CD45RA-Ab	0.471197232	Hao_etal	Leader_etal	Hao_etal_vs_Leader_etal	PBMC	Lung
CD206-Ab	-0.253452402	Hao_etal	Leader_etal	Hao_etal_vs_Leader_etal	PBMC	Lung
CD1c-Ab	0.199821054	Hao_etal	Leader_etal	Hao_etal_vs_Leader_etal	PBMC	Lung
Podoplanin-Ab	-0.023559544	Hao_etal	Leader_etal	Hao_etal_vs_Leader_etal	PBMC	Lung
CD279-Ab	0.383118024	Hao_etal	Leader_etal	Hao_etal_vs_Leader_etal	PBMC	Lung
CD278-Ab	0.516759352	Hao_etal	Leader_etal	Hao_etal_vs_Leader_etal	PBMC	Lung
CD274-Ab	-0.080581102	Hao_etal	Leader_etal	Hao_etal_vs_Leader_etal	PBMC	Lung
CD90-Ab	0.019966292	Hao_etal	Leader_etal	Hao_etal_vs_Leader_etal	PBMC	Lung
CD16-Ab	0.372093384	Hao_etal	Leader_etal	Hao_etal_vs_Leader_etal	PBMC	Lung
CD19-Ab	0.492082177	Hao_etal	Leader_etal	Hao_etal_vs_Leader_etal	PBMC	Lung
HLA-DR-Ab	0.452857737	Hao_etal	Leader_etal	Hao_etal_vs_Leader_etal	PBMC	Lung
CD86-Ab	0.432929481	Hao_etal	Leader_etal	Hao_etal_vs_Leader_etal	PBMC	Lung
CD64-Ab	0.296824772	Hao_etal	Leader_etal	Hao_etal_vs_Leader_etal	PBMC	Lung
CD69-Ab	-0.375200006	Hao_etal	Leader_etal	Hao_etal_vs_Leader_etal	PBMC	Lung
CD195-Ab	0.223675255	Hao_etal	Leader_etal	Hao_etal_vs_Leader_etal	PBMC	Lung
CD196-Ab	0.003376557	Hao_etal	Leader_etal	Hao_etal_vs_Leader_etal	PBMC	Lung
CD273-Ab	-0.024073911	Hao_etal	Leader_etal	Hao_etal_vs_Leader_etal	PBMC	Lung
CD161-Ab	0.289616529	Hao_etal	Leader_etal	Hao_etal_vs_Leader_etal	PBMC	Lung
CD163-Ab	0.10968218	Hao_etal	Leader_etal	Hao_etal_vs_Leader_etal	PBMC	Lung
CD11c-Ab	0.591793341	Hao_etal	Leader_etal	Hao_etal_vs_Leader_etal	PBMC	Lung
CD31-Ab	0.089179761	Hao_etal	Leader_etal	Hao_etal_vs_Leader_etal	PBMC	Lung
CD34-Ab	0.049334635	Hao_etal	Leader_etal	Hao_etal_vs_Leader_etal	PBMC	Lung
CD3-1-Ab	0.340043955	Hao_etal	Leader_etal	Hao_etal_vs_Leader_etal	PBMC	Lung
CD20-Ab	0.418756305	Hao_etal	Leader_etal	Hao_etal_vs_Leader_etal	PBMC	Lung
CD24-Ab	0.161181606	Hao_etal	Leader_etal	Hao_etal_vs_Leader_etal	PBMC	Lung
CD146-Ab	0.208583886	Hao_etal	Leader_etal	Hao_etal_vs_Leader_etal	PBMC	Lung
CD45RA-Ab	0.252400272	Hao_etal	Leader_etal	Hao_etal_vs_Leader_etal	PBMC	Lung
CD206-Ab	-0.068429964	Hao_etal	Leader_etal	Hao_etal_vs_Leader_etal	PBMC	Lung
CD1c-Ab	0.296759714	Hao_etal	Leader_etal	Hao_etal_vs_Leader_etal	PBMC	Lung
Podoplanin-Ab	0.025606779	Hao_etal	Leader_etal	Hao_etal_vs_Leader_etal	PBMC	Lung
CD279-Ab	0.184478941	Hao_etal	Leader_etal	Hao_etal_vs_Leader_etal	PBMC	Lung
CD278-Ab	0.106117326	Hao_etal	Leader_etal	Hao_etal_vs_Leader_etal	PBMC	Lung
CD274-Ab	0.050365566	Hao_etal	Leader_etal	Hao_etal_vs_Leader_etal	PBMC	Lung
CD90-Ab	0.018297211	Hao_etal	Leader_etal	Hao_etal_vs_Leader_etal	PBMC	Lung
CD16-Ab	0.233424576	Hao_etal	Leader_etal	Hao_etal_vs_Leader_etal	PBMC	Lung
CD19-Ab	0.470209487	Hao_etal	Leader_etal	Hao_etal_vs_Leader_etal	PBMC	Lung
HLA-DR-Ab	0.471255029	Hao_etal	Leader_etal	Hao_etal_vs_Leader_etal	PBMC	Lung
CD86-Ab	0.503795376	Hao_etal	Leader_etal	Hao_etal_vs_Leader_etal	PBMC	Lung
CD64-Ab	0.25651713	Hao_etal	Leader_etal	Hao_etal_vs_Leader_etal	PBMC	Lung
CD69-Ab	-0.072615414	Hao_etal	Leader_etal	Hao_etal_vs_Leader_etal	PBMC	Lung
CD195-Ab	0.153434631	Hao_etal	Leader_etal	Hao_etal_vs_Leader_etal	PBMC	Lung
CD196-Ab	0.127189598	Hao_etal	Leader_etal	Hao_etal_vs_Leader_etal	PBMC	Lung
CD273-Ab	0.018217153	Hao_etal	Leader_etal	Hao_etal_vs_Leader_etal	PBMC	Lung
CD161-Ab	0.136186271	Hao_etal	Leader_etal	Hao_etal_vs_Leader_etal	PBMC	Lung
CD163-Ab	0.204937653	Hao_etal	Leader_etal	Hao_etal_vs_Leader_etal	PBMC	Lung
CD11c-Ab	0.639673296	Hao_etal	Leader_etal	Hao_etal_vs_Leader_etal	PBMC	Lung
CD31-Ab	-0.009050772	Hao_etal	Leader_etal	Hao_etal_vs_Leader_etal	PBMC	Lung
CD34-Ab	0.013293453	Hao_etal	Leader_etal	Hao_etal_vs_Leader_etal	PBMC	Lung
CD3-1-Ab	-0.011312529	Hao_etal	Leader_etal	Hao_etal_vs_Leader_etal	PBMC	Lung
CD20-Ab	0.020841597	Hao_etal	Leader_etal	Hao_etal_vs_Leader_etal	PBMC	Lung
CD24-Ab	0.004087243	Hao_etal	Leader_etal	Hao_etal_vs_Leader_etal	PBMC	Lung
CD146-Ab	-0.030759367	Hao_etal	Leader_etal	Hao_etal_vs_Leader_etal	PBMC	Lung
CD45RA-Ab	-0.008537764	Hao_etal	Leader_etal	Hao_etal_vs_Leader_etal	PBMC	Lung
CD206-Ab	0.026546015	Hao_etal	Leader_etal	Hao_etal_vs_Leader_etal	PBMC	Lung
CD1c-Ab	-0.00033363	Hao_etal	Leader_etal	Hao_etal_vs_Leader_etal	PBMC	Lung
Podoplanin-Ab	0.083384986	Hao_etal	Leader_etal	Hao_etal_vs_Leader_etal	PBMC	Lung
CD279-Ab	-0.020798661	Hao_etal	Leader_etal	Hao_etal_vs_Leader_etal	PBMC	Lung
CD278-Ab	0.032845984	Hao_etal	Leader_etal	Hao_etal_vs_Leader_etal	PBMC	Lung
CD274-Ab	-0.000146796	Hao_etal	Leader_etal	Hao_etal_vs_Leader_etal	PBMC	Lung
CD90-Ab	-0.090940727	Hao_etal	Leader_etal	Hao_etal_vs_Leader_etal	PBMC	Lung
CD16-Ab	0.044865349	Hao_etal	Leader_etal	Hao_etal_vs_Leader_etal	PBMC	Lung
CD19-Ab	0.07885641	Hao_etal	Leader_etal	Hao_etal_vs_Leader_etal	PBMC	Lung
HLA-DR-Ab	-0.023785656	Hao_etal	Leader_etal	Hao_etal_vs_Leader_etal	PBMC	Lung
CD86-Ab	-0.032726986	Hao_etal	Leader_etal	Hao_etal_vs_Leader_etal	PBMC	Lung
CD64-Ab	0.029563802	Hao_etal	Leader_etal	Hao_etal_vs_Leader_etal	PBMC	Lung
CD69-Ab	0.000373936	Hao_etal	Leader_etal	Hao_etal_vs_Leader_etal	PBMC	Lung
CD195-Ab	0.012591445	Hao_etal	Leader_etal	Hao_etal_vs_Leader_etal	PBMC	Lung
CD196-Ab	0.010352443	Hao_etal	Leader_etal	Hao_etal_vs_Leader_etal	PBMC	Lung
CD273-Ab	-0.000973495	Hao_etal	Leader_etal	Hao_etal_vs_Leader_etal	PBMC	Lung
CD161-Ab	-0.010843094	Hao_etal	Leader_etal	Hao_etal_vs_Leader_etal	PBMC	Lung
CD163-Ab	0.02853618	Hao_etal	Leader_etal	Hao_etal_vs_Leader_etal	PBMC	Lung
CD11c-Ab	0.064818533	Hao_etal	Leader_etal	Hao_etal_vs_Leader_etal	PBMC	Lung
CD31-Ab	-0.028483477	Hao_etal	Leader_etal	Hao_etal_vs_Leader_etal	PBMC	Lung
CD34-Ab	0.254249655	Hao_etal	Leader_etal	Hao_etal_vs_Leader_etal	PBMC	Lung
CD3-1-Ab	0.355990702	Hao_etal	Leader_etal	Hao_etal_vs_Leader_etal	PBMC	Lung
CD20-Ab	0.48750032	Hao_etal	Leader_etal	Hao_etal_vs_Leader_etal	PBMC	Lung
CD24-Ab	0.187998004	Hao_etal	Leader_etal	Hao_etal_vs_Leader_etal	PBMC	Lung
CD146-Ab	0.333598789	Hao_etal	Leader_etal	Hao_etal_vs_Leader_etal	PBMC	Lung
CD45RA-Ab	0.31333971	Hao_etal	Leader_etal	Hao_etal_vs_Leader_etal	PBMC	Lung
CD206-Ab	0.081275403	Hao_etal	Leader_etal	Hao_etal_vs_Leader_etal	PBMC	Lung
CD1c-Ab	0.450973019	Hao_etal	Leader_etal	Hao_etal_vs_Leader_etal	PBMC	Lung
Podoplanin-Ab	-0.024296118	Hao_etal	Leader_etal	Hao_etal_vs_Leader_etal	PBMC	Lung
CD279-Ab	0.240474906	Hao_etal	Leader_etal	Hao_etal_vs_Leader_etal	PBMC	Lung
CD278-Ab	0.161135147	Hao_etal	Leader_etal	Hao_etal_vs_Leader_etal	PBMC	Lung
CD274-Ab	0.081991107	Hao_etal	Leader_etal	Hao_etal_vs_Leader_etal	PBMC	Lung
CD90-Ab	0.149580965	Hao_etal	Leader_etal	Hao_etal_vs_Leader_etal	PBMC	Lung
CD16-Ab	0.383965377	Hao_etal	Leader_etal	Hao_etal_vs_Leader_etal	PBMC	Lung
CD19-Ab	0.387037177	Hao_etal	Leader_etal	Hao_etal_vs_Leader_etal	PBMC	Lung
HLA-DR-Ab	0.558399305	Hao_etal	Leader_etal	Hao_etal_vs_Leader_etal	PBMC	Lung
CD86-Ab	0.468481958	Hao_etal	Leader_etal	Hao_etal_vs_Leader_etal	PBMC	Lung
CD64-Ab	0.302314008	Hao_etal	Leader_etal	Hao_etal_vs_Leader_etal	PBMC	Lung
CD69-Ab	0.177307068	Hao_etal	Leader_etal	Hao_etal_vs_Leader_etal	PBMC	Lung
CD195-Ab	0.110440234	Hao_etal	Leader_etal	Hao_etal_vs_Leader_etal	PBMC	Lung
CD196-Ab	0.194619401	Hao_etal	Leader_etal	Hao_etal_vs_Leader_etal	PBMC	Lung
CD273-Ab	-0.059872625	Hao_etal	Leader_etal	Hao_etal_vs_Leader_etal	PBMC	Lung
CD161-Ab	0.249933873	Hao_etal	Leader_etal	Hao_etal_vs_Leader_etal	PBMC	Lung
CD163-Ab	0.355674809	Hao_etal	Leader_etal	Hao_etal_vs_Leader_etal	PBMC	Lung
CD11c-Ab	0.702827005	Hao_etal	Leader_etal	Hao_etal_vs_Leader_etal	PBMC	Lung
CD31-Ab	0.028385551	Hao_etal	Leader_etal	Hao_etal_vs_Leader_etal	PBMC	Lung
CD34-Ab	0.031811902	Hao_etal	Leader_etal	Hao_etal_vs_Leader_etal	PBMC	Lung
CD3-1-Ab	0.535250044	Hao_etal	Leader_etal	Hao_etal_vs_Leader_etal	PBMC	Lung
CD20-Ab	0.445212673	Hao_etal	Leader_etal	Hao_etal_vs_Leader_etal	PBMC	Lung
CD24-Ab	0.171074374	Hao_etal	Leader_etal	Hao_etal_vs_Leader_etal	PBMC	Lung
CD146-Ab	-0.000403891	Hao_etal	Leader_etal	Hao_etal_vs_Leader_etal	PBMC	Lung
CD45RA-Ab	0.30446015	Hao_etal	Leader_etal	Hao_etal_vs_Leader_etal	PBMC	Lung
CD206-Ab	0.063013105	Hao_etal	Leader_etal	Hao_etal_vs_Leader_etal	PBMC	Lung
CD1c-Ab	0.325707614	Hao_etal	Leader_etal	Hao_etal_vs_Leader_etal	PBMC	Lung
Podoplanin-Ab	-0.146094641	Hao_etal	Leader_etal	Hao_etal_vs_Leader_etal	PBMC	Lung
CD279-Ab	0.078023979	Hao_etal	Leader_etal	Hao_etal_vs_Leader_etal	PBMC	Lung
CD278-Ab	0.078090337	Hao_etal	Leader_etal	Hao_etal_vs_Leader_etal	PBMC	Lung
CD274-Ab	0.058791303	Hao_etal	Leader_etal	Hao_etal_vs_Leader_etal	PBMC	Lung
CD90-Ab	0.044009181	Hao_etal	Leader_etal	Hao_etal_vs_Leader_etal	PBMC	Lung
CD16-Ab	0.282893122	Hao_etal	Leader_etal	Hao_etal_vs_Leader_etal	PBMC	Lung
CD19-Ab	0.640148862	Hao_etal	Leader_etal	Hao_etal_vs_Leader_etal	PBMC	Lung
HLA-DR-Ab	0.662917474	Hao_etal	Leader_etal	Hao_etal_vs_Leader_etal	PBMC	Lung
CD86-Ab	0.372388883	Hao_etal	Leader_etal	Hao_etal_vs_Leader_etal	PBMC	Lung
CD64-Ab	0.360841488	Hao_etal	Leader_etal	Hao_etal_vs_Leader_etal	PBMC	Lung
CD69-Ab	-0.098913896	Hao_etal	Leader_etal	Hao_etal_vs_Leader_etal	PBMC	Lung
CD195-Ab	0.090546322	Hao_etal	Leader_etal	Hao_etal_vs_Leader_etal	PBMC	Lung
CD196-Ab	0.049168542	Hao_etal	Leader_etal	Hao_etal_vs_Leader_etal	PBMC	Lung
CD273-Ab	0.041182156	Hao_etal	Leader_etal	Hao_etal_vs_Leader_etal	PBMC	Lung
CD161-Ab	0.12970137	Hao_etal	Leader_etal	Hao_etal_vs_Leader_etal	PBMC	Lung
CD163-Ab	0.180780748	Hao_etal	Leader_etal	Hao_etal_vs_Leader_etal	PBMC	Lung
CD11c-Ab	0.71449244	Hao_etal	Leader_etal	Hao_etal_vs_Leader_etal	PBMC	Lung
CD11c-Ab	0.64516419	Hao_etal	Leader_etal	Hao_etal_vs_Leader_etal	PBMC	Lung
CD146-Ab	0.381946812	Hao_etal	Leader_etal	Hao_etal_vs_Leader_etal	PBMC	Lung
CD16-Ab	0.369414588	Hao_etal	Leader_etal	Hao_etal_vs_Leader_etal	PBMC	Lung
CD161-Ab	0.172019096	Hao_etal	Leader_etal	Hao_etal_vs_Leader_etal	PBMC	Lung
CD163-Ab	0.443239261	Hao_etal	Leader_etal	Hao_etal_vs_Leader_etal	PBMC	Lung
CD19-Ab	0.530020657	Hao_etal	Leader_etal	Hao_etal_vs_Leader_etal	PBMC	Lung
CD195-Ab	0.237948634	Hao_etal	Leader_etal	Hao_etal_vs_Leader_etal	PBMC	Lung
CD196-Ab	0.056022715	Hao_etal	Leader_etal	Hao_etal_vs_Leader_etal	PBMC	Lung
CD1c-Ab	0.516981683	Hao_etal	Leader_etal	Hao_etal_vs_Leader_etal	PBMC	Lung
CD20-Ab	0.54547622	Hao_etal	Leader_etal	Hao_etal_vs_Leader_etal	PBMC	Lung
CD206-Ab	0.803823455	Hao_etal	Leader_etal	Hao_etal_vs_Leader_etal	PBMC	Lung
CD24-Ab	0.375761924	Hao_etal	Leader_etal	Hao_etal_vs_Leader_etal	PBMC	Lung
CD273-Ab	0.348862165	Hao_etal	Leader_etal	Hao_etal_vs_Leader_etal	PBMC	Lung
CD274-Ab	0.306136856	Hao_etal	Leader_etal	Hao_etal_vs_Leader_etal	PBMC	Lung
CD278-Ab	0.24927631	Hao_etal	Leader_etal	Hao_etal_vs_Leader_etal	PBMC	Lung
CD279-Ab	0.256330396	Hao_etal	Leader_etal	Hao_etal_vs_Leader_etal	PBMC	Lung
CD3-1-Ab	0.423734508	Hao_etal	Leader_etal	Hao_etal_vs_Leader_etal	PBMC	Lung
CD31-Ab	0.319418997	Hao_etal	Leader_etal	Hao_etal_vs_Leader_etal	PBMC	Lung
CD34-Ab	0.305977944	Hao_etal	Leader_etal	Hao_etal_vs_Leader_etal	PBMC	Lung
CD45RA-Ab	0.114001992	Hao_etal	Leader_etal	Hao_etal_vs_Leader_etal	PBMC	Lung
CD64-Ab	0.246130569	Hao_etal	Leader_etal	Hao_etal_vs_Leader_etal	PBMC	Lung
CD69-Ab	0.21318929	Hao_etal	Leader_etal	Hao_etal_vs_Leader_etal	PBMC	Lung
CD86-Ab	0.448902764	Hao_etal	Leader_etal	Hao_etal_vs_Leader_etal	PBMC	Lung
HLA-DR-Ab	0.560786356	Hao_etal	Leader_etal	Hao_etal_vs_Leader_etal	PBMC	Lung
CD31-Ab	0.082899672	Hao_etal	Leader_etal	Hao_etal_vs_Leader_etal	PBMC	Lung
CD34-Ab	0.024586939	Hao_etal	Leader_etal	Hao_etal_vs_Leader_etal	PBMC	Lung
CD3-1-Ab	0.411876304	Hao_etal	Leader_etal	Hao_etal_vs_Leader_etal	PBMC	Lung
CD20-Ab	0.301225797	Hao_etal	Leader_etal	Hao_etal_vs_Leader_etal	PBMC	Lung
CD24-Ab	0.244259743	Hao_etal	Leader_etal	Hao_etal_vs_Leader_etal	PBMC	Lung
CD146-Ab	0.079432312	Hao_etal	Leader_etal	Hao_etal_vs_Leader_etal	PBMC	Lung
CD45RA-Ab	0.435165403	Hao_etal	Leader_etal	Hao_etal_vs_Leader_etal	PBMC	Lung
CD206-Ab	0.249489008	Hao_etal	Leader_etal	Hao_etal_vs_Leader_etal	PBMC	Lung
CD1c-Ab	0.363615799	Hao_etal	Leader_etal	Hao_etal_vs_Leader_etal	PBMC	Lung
Podoplanin-Ab	0.097513493	Hao_etal	Leader_etal	Hao_etal_vs_Leader_etal	PBMC	Lung
CD279-Ab	0.254481493	Hao_etal	Leader_etal	Hao_etal_vs_Leader_etal	PBMC	Lung
CD278-Ab	0.186042691	Hao_etal	Leader_etal	Hao_etal_vs_Leader_etal	PBMC	Lung
CD274-Ab	-0.029099422	Hao_etal	Leader_etal	Hao_etal_vs_Leader_etal	PBMC	Lung
CD90-Ab	0.054234439	Hao_etal	Leader_etal	Hao_etal_vs_Leader_etal	PBMC	Lung
CD16-Ab	0.212532644	Hao_etal	Leader_etal	Hao_etal_vs_Leader_etal	PBMC	Lung
CD19-Ab	0.45782067	Hao_etal	Leader_etal	Hao_etal_vs_Leader_etal	PBMC	Lung
HLA-DR-Ab	0.46553175	Hao_etal	Leader_etal	Hao_etal_vs_Leader_etal	PBMC	Lung
CD86-Ab	0.475942403	Hao_etal	Leader_etal	Hao_etal_vs_Leader_etal	PBMC	Lung
CD64-Ab	0.136743947	Hao_etal	Leader_etal	Hao_etal_vs_Leader_etal	PBMC	Lung
CD69-Ab	-0.018900654	Hao_etal	Leader_etal	Hao_etal_vs_Leader_etal	PBMC	Lung
CD195-Ab	0.238362206	Hao_etal	Leader_etal	Hao_etal_vs_Leader_etal	PBMC	Lung
CD196-Ab	0.075263812	Hao_etal	Leader_etal	Hao_etal_vs_Leader_etal	PBMC	Lung
CD273-Ab	-0.037699349	Hao_etal	Leader_etal	Hao_etal_vs_Leader_etal	PBMC	Lung
CD161-Ab	0.227853399	Hao_etal	Leader_etal	Hao_etal_vs_Leader_etal	PBMC	Lung
CD163-Ab	0.258679022	Hao_etal	Leader_etal	Hao_etal_vs_Leader_etal	PBMC	Lung
CD11c-Ab	0.640919059	Hao_etal	Leader_etal	Hao_etal_vs_Leader_etal	PBMC	Lung
CD195-Ab	-0.072096279	Hao_etal	Leader_etal	Hao_etal_vs_Leader_etal	PBMC	Lung
CD196-Ab	-0.055376582	Hao_etal	Leader_etal	Hao_etal_vs_Leader_etal	PBMC	Lung
CD11c-Ab	0.257841425	Hao_etal	Leader_etal	Hao_etal_vs_Leader_etal	PBMC	Lung
CD146-Ab	-0.017636385	Hao_etal	Leader_etal	Hao_etal_vs_Leader_etal	PBMC	Lung
CD16-Ab	0.052807852	Hao_etal	Leader_etal	Hao_etal_vs_Leader_etal	PBMC	Lung
CD161-Ab	-0.055970789	Hao_etal	Leader_etal	Hao_etal_vs_Leader_etal	PBMC	Lung
CD163-Ab	0.043559455	Hao_etal	Leader_etal	Hao_etal_vs_Leader_etal	PBMC	Lung
CD19-Ab	-0.053534561	Hao_etal	Leader_etal	Hao_etal_vs_Leader_etal	PBMC	Lung
CD1c-Ab	-0.006763365	Hao_etal	Leader_etal	Hao_etal_vs_Leader_etal	PBMC	Lung
CD20-Ab	-0.0444577	Hao_etal	Leader_etal	Hao_etal_vs_Leader_etal	PBMC	Lung
CD206-Ab	-0.196105282	Hao_etal	Leader_etal	Hao_etal_vs_Leader_etal	PBMC	Lung
CD24-Ab	-0.029837261	Hao_etal	Leader_etal	Hao_etal_vs_Leader_etal	PBMC	Lung
CD3-1-Ab	0.097033712	Hao_etal	Leader_etal	Hao_etal_vs_Leader_etal	PBMC	Lung
CD31-Ab	-0.026739711	Hao_etal	Leader_etal	Hao_etal_vs_Leader_etal	PBMC	Lung
CD34-Ab	-0.164853458	Hao_etal	Leader_etal	Hao_etal_vs_Leader_etal	PBMC	Lung
CD45RA-Ab	-0.130764218	Hao_etal	Leader_etal	Hao_etal_vs_Leader_etal	PBMC	Lung
CD64-Ab	-0.216519978	Hao_etal	Leader_etal	Hao_etal_vs_Leader_etal	PBMC	Lung
CD69-Ab	0.014247015	Hao_etal	Leader_etal	Hao_etal_vs_Leader_etal	PBMC	Lung
CD86-Ab	0.031386585	Hao_etal	Leader_etal	Hao_etal_vs_Leader_etal	PBMC	Lung
HLA-DR-Ab	0.184893056	Hao_etal	Leader_etal	Hao_etal_vs_Leader_etal	PBMC	Lung
CD278-Ab	-0.067977315	Hao_etal	Leader_etal	Hao_etal_vs_Leader_etal	PBMC	Lung
CD279-Ab	-0.122236851	Hao_etal	Leader_etal	Hao_etal_vs_Leader_etal	PBMC	Lung
CD274-Ab	0.018222223	Hao_etal	Leader_etal	Hao_etal_vs_Leader_etal	PBMC	Lung
CD273-Ab	-0.027147581	Hao_etal	Leader_etal	Hao_etal_vs_Leader_etal	PBMC	Lung
Podoplanin-Ab	-0.032933004	Hao_etal	Leader_etal	Hao_etal_vs_Leader_etal	PBMC	Lung
CD90-Ab	-0.07419566	Hao_etal	Leader_etal	Hao_etal_vs_Leader_etal	PBMC	Lung
CD195-Ab	-0.022659586	Hao_etal	Leader_etal	Hao_etal_vs_Leader_etal	PBMC	Lung
CD196-Ab	-0.056210325	Hao_etal	Leader_etal	Hao_etal_vs_Leader_etal	PBMC	Lung
CD11c-Ab	0.335950856	Hao_etal	Leader_etal	Hao_etal_vs_Leader_etal	PBMC	Lung
CD146-Ab	-0.008526188	Hao_etal	Leader_etal	Hao_etal_vs_Leader_etal	PBMC	Lung
CD16-Ab	0.087826975	Hao_etal	Leader_etal	Hao_etal_vs_Leader_etal	PBMC	Lung
CD161-Ab	-0.054970377	Hao_etal	Leader_etal	Hao_etal_vs_Leader_etal	PBMC	Lung
CD163-Ab	0.030108003	Hao_etal	Leader_etal	Hao_etal_vs_Leader_etal	PBMC	Lung
CD19-Ab	-0.001471653	Hao_etal	Leader_etal	Hao_etal_vs_Leader_etal	PBMC	Lung
CD1c-Ab	-0.090282628	Hao_etal	Leader_etal	Hao_etal_vs_Leader_etal	PBMC	Lung
CD20-Ab	-0.009251923	Hao_etal	Leader_etal	Hao_etal_vs_Leader_etal	PBMC	Lung
CD206-Ab	0.004302049	Hao_etal	Leader_etal	Hao_etal_vs_Leader_etal	PBMC	Lung
CD24-Ab	-0.006865805	Hao_etal	Leader_etal	Hao_etal_vs_Leader_etal	PBMC	Lung
CD3-1-Ab	0.042434269	Hao_etal	Leader_etal	Hao_etal_vs_Leader_etal	PBMC	Lung
CD31-Ab	0.10868877	Hao_etal	Leader_etal	Hao_etal_vs_Leader_etal	PBMC	Lung
CD34-Ab	-0.035461713	Hao_etal	Leader_etal	Hao_etal_vs_Leader_etal	PBMC	Lung
CD45RA-Ab	-0.096591722	Hao_etal	Leader_etal	Hao_etal_vs_Leader_etal	PBMC	Lung
CD64-Ab	-0.116727387	Hao_etal	Leader_etal	Hao_etal_vs_Leader_etal	PBMC	Lung
CD69-Ab	-0.098484125	Hao_etal	Leader_etal	Hao_etal_vs_Leader_etal	PBMC	Lung
CD86-Ab	0.164966564	Hao_etal	Leader_etal	Hao_etal_vs_Leader_etal	PBMC	Lung
HLA-DR-Ab	-0.114362726	Hao_etal	Leader_etal	Hao_etal_vs_Leader_etal	PBMC	Lung
CD278-Ab	-0.086633818	Hao_etal	Leader_etal	Hao_etal_vs_Leader_etal	PBMC	Lung
CD279-Ab	-0.111610971	Hao_etal	Leader_etal	Hao_etal_vs_Leader_etal	PBMC	Lung
CD274-Ab	-0.005686772	Hao_etal	Leader_etal	Hao_etal_vs_Leader_etal	PBMC	Lung
CD273-Ab	-0.014297159	Hao_etal	Leader_etal	Hao_etal_vs_Leader_etal	PBMC	Lung
Podoplanin-Ab	-0.022677718	Hao_etal	Leader_etal	Hao_etal_vs_Leader_etal	PBMC	Lung
CD90-Ab	-0.02380988	Hao_etal	Leader_etal	Hao_etal_vs_Leader_etal	PBMC	Lung
CD31-Ab	0.635410399	Hao_etal	Stephenson_etal_Healthy	Hao_etal_vs_Stephenson_etal_Healthy	PBMC	PBMC
CD34-Ab	0.056777021	Hao_etal	Stephenson_etal_Healthy	Hao_etal_vs_Stephenson_etal_Healthy	PBMC	PBMC
CD3-1-Ab	0.647953496	Hao_etal	Stephenson_etal_Healthy	Hao_etal_vs_Stephenson_etal_Healthy	PBMC	PBMC
CD20-Ab	0.704963873	Hao_etal	Stephenson_etal_Healthy	Hao_etal_vs_Stephenson_etal_Healthy	PBMC	PBMC
CD24-Ab	0.307013704	Hao_etal	Stephenson_etal_Healthy	Hao_etal_vs_Stephenson_etal_Healthy	PBMC	PBMC
CD146-Ab	0.056913715	Hao_etal	Stephenson_etal_Healthy	Hao_etal_vs_Stephenson_etal_Healthy	PBMC	PBMC
CD45RA-Ab	0.623647932	Hao_etal	Stephenson_etal_Healthy	Hao_etal_vs_Stephenson_etal_Healthy	PBMC	PBMC
CD206-Ab	0.005005441	Hao_etal	Stephenson_etal_Healthy	Hao_etal_vs_Stephenson_etal_Healthy	PBMC	PBMC
CD1c-Ab	0.346386305	Hao_etal	Stephenson_etal_Healthy	Hao_etal_vs_Stephenson_etal_Healthy	PBMC	PBMC
Podoplanin-Ab	0.039225058	Hao_etal	Stephenson_etal_Healthy	Hao_etal_vs_Stephenson_etal_Healthy	PBMC	PBMC
CD279-Ab	0.158875121	Hao_etal	Stephenson_etal_Healthy	Hao_etal_vs_Stephenson_etal_Healthy	PBMC	PBMC
CD278-Ab	0.400265517	Hao_etal	Stephenson_etal_Healthy	Hao_etal_vs_Stephenson_etal_Healthy	PBMC	PBMC
CD274-Ab	0.008303778	Hao_etal	Stephenson_etal_Healthy	Hao_etal_vs_Stephenson_etal_Healthy	PBMC	PBMC
CD90-Ab	0.03762339	Hao_etal	Stephenson_etal_Healthy	Hao_etal_vs_Stephenson_etal_Healthy	PBMC	PBMC
CD16-Ab	0.77965973	Hao_etal	Stephenson_etal_Healthy	Hao_etal_vs_Stephenson_etal_Healthy	PBMC	PBMC
CD19-Ab	0.790412675	Hao_etal	Stephenson_etal_Healthy	Hao_etal_vs_Stephenson_etal_Healthy	PBMC	PBMC
HLA-DR-Ab	0.635838811	Hao_etal	Stephenson_etal_Healthy	Hao_etal_vs_Stephenson_etal_Healthy	PBMC	PBMC
CD86-Ab	0.430008965	Hao_etal	Stephenson_etal_Healthy	Hao_etal_vs_Stephenson_etal_Healthy	PBMC	PBMC
CD64-Ab	0.512959983	Hao_etal	Stephenson_etal_Healthy	Hao_etal_vs_Stephenson_etal_Healthy	PBMC	PBMC
CD69-Ab	0.168330064	Hao_etal	Stephenson_etal_Healthy	Hao_etal_vs_Stephenson_etal_Healthy	PBMC	PBMC
CD195-Ab	0.261897032	Hao_etal	Stephenson_etal_Healthy	Hao_etal_vs_Stephenson_etal_Healthy	PBMC	PBMC
CD196-Ab	0.433377046	Hao_etal	Stephenson_etal_Healthy	Hao_etal_vs_Stephenson_etal_Healthy	PBMC	PBMC
CD273-Ab	0.03881505	Hao_etal	Stephenson_etal_Healthy	Hao_etal_vs_Stephenson_etal_Healthy	PBMC	PBMC
CD161-Ab	0.274078757	Hao_etal	Stephenson_etal_Healthy	Hao_etal_vs_Stephenson_etal_Healthy	PBMC	PBMC
CD163-Ab	0.066221312	Hao_etal	Stephenson_etal_Healthy	Hao_etal_vs_Stephenson_etal_Healthy	PBMC	PBMC
CD11c-Ab	0.816926619	Hao_etal	Stephenson_etal_Healthy	Hao_etal_vs_Stephenson_etal_Healthy	PBMC	PBMC
CD31-Ab	0.465420654	Hao_etal	Stephenson_etal_Healthy	Hao_etal_vs_Stephenson_etal_Healthy	PBMC	PBMC
CD34-Ab	0.023399824	Hao_etal	Stephenson_etal_Healthy	Hao_etal_vs_Stephenson_etal_Healthy	PBMC	PBMC
CD3-1-Ab	0.681270003	Hao_etal	Stephenson_etal_Healthy	Hao_etal_vs_Stephenson_etal_Healthy	PBMC	PBMC
CD20-Ab	0.575856539	Hao_etal	Stephenson_etal_Healthy	Hao_etal_vs_Stephenson_etal_Healthy	PBMC	PBMC
CD24-Ab	0.22752742	Hao_etal	Stephenson_etal_Healthy	Hao_etal_vs_Stephenson_etal_Healthy	PBMC	PBMC
CD146-Ab	0.069235224	Hao_etal	Stephenson_etal_Healthy	Hao_etal_vs_Stephenson_etal_Healthy	PBMC	PBMC
CD45RA-Ab	0.692708356	Hao_etal	Stephenson_etal_Healthy	Hao_etal_vs_Stephenson_etal_Healthy	PBMC	PBMC
CD206-Ab	0.089839651	Hao_etal	Stephenson_etal_Healthy	Hao_etal_vs_Stephenson_etal_Healthy	PBMC	PBMC
CD1c-Ab	0.318637067	Hao_etal	Stephenson_etal_Healthy	Hao_etal_vs_Stephenson_etal_Healthy	PBMC	PBMC
Podoplanin-Ab	0.071225355	Hao_etal	Stephenson_etal_Healthy	Hao_etal_vs_Stephenson_etal_Healthy	PBMC	PBMC
CD279-Ab	0.236112822	Hao_etal	Stephenson_etal_Healthy	Hao_etal_vs_Stephenson_etal_Healthy	PBMC	PBMC
CD278-Ab	0.320837709	Hao_etal	Stephenson_etal_Healthy	Hao_etal_vs_Stephenson_etal_Healthy	PBMC	PBMC
CD274-Ab	-0.003047757	Hao_etal	Stephenson_etal_Healthy	Hao_etal_vs_Stephenson_etal_Healthy	PBMC	PBMC
CD90-Ab	0.09507528	Hao_etal	Stephenson_etal_Healthy	Hao_etal_vs_Stephenson_etal_Healthy	PBMC	PBMC
CD16-Ab	0.736606221	Hao_etal	Stephenson_etal_Healthy	Hao_etal_vs_Stephenson_etal_Healthy	PBMC	PBMC
CD19-Ab	0.633439399	Hao_etal	Stephenson_etal_Healthy	Hao_etal_vs_Stephenson_etal_Healthy	PBMC	PBMC
HLA-DR-Ab	0.627576124	Hao_etal	Stephenson_etal_Healthy	Hao_etal_vs_Stephenson_etal_Healthy	PBMC	PBMC
CD86-Ab	0.363387128	Hao_etal	Stephenson_etal_Healthy	Hao_etal_vs_Stephenson_etal_Healthy	PBMC	PBMC
CD64-Ab	0.40796845	Hao_etal	Stephenson_etal_Healthy	Hao_etal_vs_Stephenson_etal_Healthy	PBMC	PBMC
CD69-Ab	0.19217689	Hao_etal	Stephenson_etal_Healthy	Hao_etal_vs_Stephenson_etal_Healthy	PBMC	PBMC
CD195-Ab	0.250336306	Hao_etal	Stephenson_etal_Healthy	Hao_etal_vs_Stephenson_etal_Healthy	PBMC	PBMC
CD196-Ab	0.341789095	Hao_etal	Stephenson_etal_Healthy	Hao_etal_vs_Stephenson_etal_Healthy	PBMC	PBMC
CD273-Ab	0.051611225	Hao_etal	Stephenson_etal_Healthy	Hao_etal_vs_Stephenson_etal_Healthy	PBMC	PBMC
CD161-Ab	0.277120696	Hao_etal	Stephenson_etal_Healthy	Hao_etal_vs_Stephenson_etal_Healthy	PBMC	PBMC
CD163-Ab	0.011584281	Hao_etal	Stephenson_etal_Healthy	Hao_etal_vs_Stephenson_etal_Healthy	PBMC	PBMC
CD11c-Ab	0.725647264	Hao_etal	Stephenson_etal_Healthy	Hao_etal_vs_Stephenson_etal_Healthy	PBMC	PBMC
CD31-Ab	0.50644467	Hao_etal	Stephenson_etal_Healthy	Hao_etal_vs_Stephenson_etal_Healthy	PBMC	PBMC
CD34-Ab	0.081078908	Hao_etal	Stephenson_etal_Healthy	Hao_etal_vs_Stephenson_etal_Healthy	PBMC	PBMC
CD3-1-Ab	0.609744963	Hao_etal	Stephenson_etal_Healthy	Hao_etal_vs_Stephenson_etal_Healthy	PBMC	PBMC
CD20-Ab	0.653758805	Hao_etal	Stephenson_etal_Healthy	Hao_etal_vs_Stephenson_etal_Healthy	PBMC	PBMC
CD24-Ab	0.184722097	Hao_etal	Stephenson_etal_Healthy	Hao_etal_vs_Stephenson_etal_Healthy	PBMC	PBMC
CD146-Ab	0.046833909	Hao_etal	Stephenson_etal_Healthy	Hao_etal_vs_Stephenson_etal_Healthy	PBMC	PBMC
CD45RA-Ab	0.544397996	Hao_etal	Stephenson_etal_Healthy	Hao_etal_vs_Stephenson_etal_Healthy	PBMC	PBMC
CD206-Ab	0.072532382	Hao_etal	Stephenson_etal_Healthy	Hao_etal_vs_Stephenson_etal_Healthy	PBMC	PBMC
CD1c-Ab	0.263021814	Hao_etal	Stephenson_etal_Healthy	Hao_etal_vs_Stephenson_etal_Healthy	PBMC	PBMC
Podoplanin-Ab	0.00518525	Hao_etal	Stephenson_etal_Healthy	Hao_etal_vs_Stephenson_etal_Healthy	PBMC	PBMC
CD279-Ab	0.100720303	Hao_etal	Stephenson_etal_Healthy	Hao_etal_vs_Stephenson_etal_Healthy	PBMC	PBMC
CD278-Ab	0.319507766	Hao_etal	Stephenson_etal_Healthy	Hao_etal_vs_Stephenson_etal_Healthy	PBMC	PBMC
CD274-Ab	0.023056852	Hao_etal	Stephenson_etal_Healthy	Hao_etal_vs_Stephenson_etal_Healthy	PBMC	PBMC
CD90-Ab	0.125654353	Hao_etal	Stephenson_etal_Healthy	Hao_etal_vs_Stephenson_etal_Healthy	PBMC	PBMC
CD16-Ab	0.644544068	Hao_etal	Stephenson_etal_Healthy	Hao_etal_vs_Stephenson_etal_Healthy	PBMC	PBMC
CD19-Ab	0.691833183	Hao_etal	Stephenson_etal_Healthy	Hao_etal_vs_Stephenson_etal_Healthy	PBMC	PBMC
HLA-DR-Ab	0.499000863	Hao_etal	Stephenson_etal_Healthy	Hao_etal_vs_Stephenson_etal_Healthy	PBMC	PBMC
CD86-Ab	0.390904558	Hao_etal	Stephenson_etal_Healthy	Hao_etal_vs_Stephenson_etal_Healthy	PBMC	PBMC
CD64-Ab	0.43662904	Hao_etal	Stephenson_etal_Healthy	Hao_etal_vs_Stephenson_etal_Healthy	PBMC	PBMC
CD69-Ab	0.182547872	Hao_etal	Stephenson_etal_Healthy	Hao_etal_vs_Stephenson_etal_Healthy	PBMC	PBMC
CD195-Ab	0.111320238	Hao_etal	Stephenson_etal_Healthy	Hao_etal_vs_Stephenson_etal_Healthy	PBMC	PBMC
CD196-Ab	0.361273569	Hao_etal	Stephenson_etal_Healthy	Hao_etal_vs_Stephenson_etal_Healthy	PBMC	PBMC
CD273-Ab	0.073933782	Hao_etal	Stephenson_etal_Healthy	Hao_etal_vs_Stephenson_etal_Healthy	PBMC	PBMC
CD161-Ab	0.1764868	Hao_etal	Stephenson_etal_Healthy	Hao_etal_vs_Stephenson_etal_Healthy	PBMC	PBMC
CD163-Ab	0.096639453	Hao_etal	Stephenson_etal_Healthy	Hao_etal_vs_Stephenson_etal_Healthy	PBMC	PBMC
CD11c-Ab	0.693098991	Hao_etal	Stephenson_etal_Healthy	Hao_etal_vs_Stephenson_etal_Healthy	PBMC	PBMC
CD31-Ab	0.122453705	Hao_etal	Stephenson_etal_Healthy	Hao_etal_vs_Stephenson_etal_Healthy	PBMC	PBMC
CD34-Ab	-0.004051694	Hao_etal	Stephenson_etal_Healthy	Hao_etal_vs_Stephenson_etal_Healthy	PBMC	PBMC
CD3-1-Ab	0.234354769	Hao_etal	Stephenson_etal_Healthy	Hao_etal_vs_Stephenson_etal_Healthy	PBMC	PBMC
CD20-Ab	0.252567796	Hao_etal	Stephenson_etal_Healthy	Hao_etal_vs_Stephenson_etal_Healthy	PBMC	PBMC
CD24-Ab	0.002346591	Hao_etal	Stephenson_etal_Healthy	Hao_etal_vs_Stephenson_etal_Healthy	PBMC	PBMC
CD146-Ab	0.00874034	Hao_etal	Stephenson_etal_Healthy	Hao_etal_vs_Stephenson_etal_Healthy	PBMC	PBMC
CD45RA-Ab	0.159502444	Hao_etal	Stephenson_etal_Healthy	Hao_etal_vs_Stephenson_etal_Healthy	PBMC	PBMC
CD206-Ab	-0.011102665	Hao_etal	Stephenson_etal_Healthy	Hao_etal_vs_Stephenson_etal_Healthy	PBMC	PBMC
CD1c-Ab	0.100459273	Hao_etal	Stephenson_etal_Healthy	Hao_etal_vs_Stephenson_etal_Healthy	PBMC	PBMC
Podoplanin-Ab	-0.000593388	Hao_etal	Stephenson_etal_Healthy	Hao_etal_vs_Stephenson_etal_Healthy	PBMC	PBMC
CD279-Ab	0.057059364	Hao_etal	Stephenson_etal_Healthy	Hao_etal_vs_Stephenson_etal_Healthy	PBMC	PBMC
CD278-Ab	0.000674556	Hao_etal	Stephenson_etal_Healthy	Hao_etal_vs_Stephenson_etal_Healthy	PBMC	PBMC
CD274-Ab	0.002773433	Hao_etal	Stephenson_etal_Healthy	Hao_etal_vs_Stephenson_etal_Healthy	PBMC	PBMC
CD90-Ab	0.019425959	Hao_etal	Stephenson_etal_Healthy	Hao_etal_vs_Stephenson_etal_Healthy	PBMC	PBMC
CD16-Ab	0.219110502	Hao_etal	Stephenson_etal_Healthy	Hao_etal_vs_Stephenson_etal_Healthy	PBMC	PBMC
CD19-Ab	0.02254033	Hao_etal	Stephenson_etal_Healthy	Hao_etal_vs_Stephenson_etal_Healthy	PBMC	PBMC
HLA-DR-Ab	0.214638383	Hao_etal	Stephenson_etal_Healthy	Hao_etal_vs_Stephenson_etal_Healthy	PBMC	PBMC
CD86-Ab	0.048117768	Hao_etal	Stephenson_etal_Healthy	Hao_etal_vs_Stephenson_etal_Healthy	PBMC	PBMC
CD64-Ab	0.069002809	Hao_etal	Stephenson_etal_Healthy	Hao_etal_vs_Stephenson_etal_Healthy	PBMC	PBMC
CD69-Ab	0.04619934	Hao_etal	Stephenson_etal_Healthy	Hao_etal_vs_Stephenson_etal_Healthy	PBMC	PBMC
CD195-Ab	0.037240105	Hao_etal	Stephenson_etal_Healthy	Hao_etal_vs_Stephenson_etal_Healthy	PBMC	PBMC
CD196-Ab	0.118646837	Hao_etal	Stephenson_etal_Healthy	Hao_etal_vs_Stephenson_etal_Healthy	PBMC	PBMC
CD273-Ab	0.010554822	Hao_etal	Stephenson_etal_Healthy	Hao_etal_vs_Stephenson_etal_Healthy	PBMC	PBMC
CD161-Ab	0.128163893	Hao_etal	Stephenson_etal_Healthy	Hao_etal_vs_Stephenson_etal_Healthy	PBMC	PBMC
CD163-Ab	0.018150853	Hao_etal	Stephenson_etal_Healthy	Hao_etal_vs_Stephenson_etal_Healthy	PBMC	PBMC
CD11c-Ab	0.06962406	Hao_etal	Stephenson_etal_Healthy	Hao_etal_vs_Stephenson_etal_Healthy	PBMC	PBMC
CD31-Ab	0.616246607	Hao_etal	Stephenson_etal_Healthy	Hao_etal_vs_Stephenson_etal_Healthy	PBMC	PBMC
CD34-Ab	0.072914567	Hao_etal	Stephenson_etal_Healthy	Hao_etal_vs_Stephenson_etal_Healthy	PBMC	PBMC
CD3-1-Ab	0.594863515	Hao_etal	Stephenson_etal_Healthy	Hao_etal_vs_Stephenson_etal_Healthy	PBMC	PBMC
CD20-Ab	0.682990184	Hao_etal	Stephenson_etal_Healthy	Hao_etal_vs_Stephenson_etal_Healthy	PBMC	PBMC
CD24-Ab	0.220593399	Hao_etal	Stephenson_etal_Healthy	Hao_etal_vs_Stephenson_etal_Healthy	PBMC	PBMC
CD146-Ab	0.093803412	Hao_etal	Stephenson_etal_Healthy	Hao_etal_vs_Stephenson_etal_Healthy	PBMC	PBMC
CD45RA-Ab	0.610867066	Hao_etal	Stephenson_etal_Healthy	Hao_etal_vs_Stephenson_etal_Healthy	PBMC	PBMC
CD206-Ab	0.090879483	Hao_etal	Stephenson_etal_Healthy	Hao_etal_vs_Stephenson_etal_Healthy	PBMC	PBMC
CD1c-Ab	0.312015019	Hao_etal	Stephenson_etal_Healthy	Hao_etal_vs_Stephenson_etal_Healthy	PBMC	PBMC
Podoplanin-Ab	0.043794263	Hao_etal	Stephenson_etal_Healthy	Hao_etal_vs_Stephenson_etal_Healthy	PBMC	PBMC
CD279-Ab	0.196598629	Hao_etal	Stephenson_etal_Healthy	Hao_etal_vs_Stephenson_etal_Healthy	PBMC	PBMC
CD278-Ab	0.280642062	Hao_etal	Stephenson_etal_Healthy	Hao_etal_vs_Stephenson_etal_Healthy	PBMC	PBMC
CD274-Ab	0.040648542	Hao_etal	Stephenson_etal_Healthy	Hao_etal_vs_Stephenson_etal_Healthy	PBMC	PBMC
CD90-Ab	-0.01837983	Hao_etal	Stephenson_etal_Healthy	Hao_etal_vs_Stephenson_etal_Healthy	PBMC	PBMC
CD16-Ab	0.74961666	Hao_etal	Stephenson_etal_Healthy	Hao_etal_vs_Stephenson_etal_Healthy	PBMC	PBMC
CD19-Ab	0.771641195	Hao_etal	Stephenson_etal_Healthy	Hao_etal_vs_Stephenson_etal_Healthy	PBMC	PBMC
HLA-DR-Ab	0.626615139	Hao_etal	Stephenson_etal_Healthy	Hao_etal_vs_Stephenson_etal_Healthy	PBMC	PBMC
CD86-Ab	0.399246128	Hao_etal	Stephenson_etal_Healthy	Hao_etal_vs_Stephenson_etal_Healthy	PBMC	PBMC
CD64-Ab	0.49944181	Hao_etal	Stephenson_etal_Healthy	Hao_etal_vs_Stephenson_etal_Healthy	PBMC	PBMC
CD69-Ab	0.149708551	Hao_etal	Stephenson_etal_Healthy	Hao_etal_vs_Stephenson_etal_Healthy	PBMC	PBMC
CD195-Ab	0.159948609	Hao_etal	Stephenson_etal_Healthy	Hao_etal_vs_Stephenson_etal_Healthy	PBMC	PBMC
CD196-Ab	0.424767525	Hao_etal	Stephenson_etal_Healthy	Hao_etal_vs_Stephenson_etal_Healthy	PBMC	PBMC
CD273-Ab	0.087688178	Hao_etal	Stephenson_etal_Healthy	Hao_etal_vs_Stephenson_etal_Healthy	PBMC	PBMC
CD161-Ab	0.296058912	Hao_etal	Stephenson_etal_Healthy	Hao_etal_vs_Stephenson_etal_Healthy	PBMC	PBMC
CD163-Ab	0.172899387	Hao_etal	Stephenson_etal_Healthy	Hao_etal_vs_Stephenson_etal_Healthy	PBMC	PBMC
CD11c-Ab	0.77242295	Hao_etal	Stephenson_etal_Healthy	Hao_etal_vs_Stephenson_etal_Healthy	PBMC	PBMC
CD31-Ab	0.43666141	Hao_etal	Stephenson_etal_Healthy	Hao_etal_vs_Stephenson_etal_Healthy	PBMC	PBMC
CD34-Ab	0.001319123	Hao_etal	Stephenson_etal_Healthy	Hao_etal_vs_Stephenson_etal_Healthy	PBMC	PBMC
CD3-1-Ab	0.506316498	Hao_etal	Stephenson_etal_Healthy	Hao_etal_vs_Stephenson_etal_Healthy	PBMC	PBMC
CD20-Ab	0.529764272	Hao_etal	Stephenson_etal_Healthy	Hao_etal_vs_Stephenson_etal_Healthy	PBMC	PBMC
CD24-Ab	0.164471975	Hao_etal	Stephenson_etal_Healthy	Hao_etal_vs_Stephenson_etal_Healthy	PBMC	PBMC
CD146-Ab	0.053204721	Hao_etal	Stephenson_etal_Healthy	Hao_etal_vs_Stephenson_etal_Healthy	PBMC	PBMC
CD45RA-Ab	0.496445567	Hao_etal	Stephenson_etal_Healthy	Hao_etal_vs_Stephenson_etal_Healthy	PBMC	PBMC
CD206-Ab	0.033270214	Hao_etal	Stephenson_etal_Healthy	Hao_etal_vs_Stephenson_etal_Healthy	PBMC	PBMC
CD1c-Ab	0.248588	Hao_etal	Stephenson_etal_Healthy	Hao_etal_vs_Stephenson_etal_Healthy	PBMC	PBMC
Podoplanin-Ab	0.010422582	Hao_etal	Stephenson_etal_Healthy	Hao_etal_vs_Stephenson_etal_Healthy	PBMC	PBMC
CD279-Ab	0.082343214	Hao_etal	Stephenson_etal_Healthy	Hao_etal_vs_Stephenson_etal_Healthy	PBMC	PBMC
CD278-Ab	0.144561946	Hao_etal	Stephenson_etal_Healthy	Hao_etal_vs_Stephenson_etal_Healthy	PBMC	PBMC
CD274-Ab	-0.008992302	Hao_etal	Stephenson_etal_Healthy	Hao_etal_vs_Stephenson_etal_Healthy	PBMC	PBMC
CD90-Ab	-0.00120256	Hao_etal	Stephenson_etal_Healthy	Hao_etal_vs_Stephenson_etal_Healthy	PBMC	PBMC
CD16-Ab	0.635010246	Hao_etal	Stephenson_etal_Healthy	Hao_etal_vs_Stephenson_etal_Healthy	PBMC	PBMC
CD19-Ab	0.628598175	Hao_etal	Stephenson_etal_Healthy	Hao_etal_vs_Stephenson_etal_Healthy	PBMC	PBMC
HLA-DR-Ab	0.463715341	Hao_etal	Stephenson_etal_Healthy	Hao_etal_vs_Stephenson_etal_Healthy	PBMC	PBMC
CD86-Ab	0.366039272	Hao_etal	Stephenson_etal_Healthy	Hao_etal_vs_Stephenson_etal_Healthy	PBMC	PBMC
CD64-Ab	0.453335417	Hao_etal	Stephenson_etal_Healthy	Hao_etal_vs_Stephenson_etal_Healthy	PBMC	PBMC
CD69-Ab	0.021811625	Hao_etal	Stephenson_etal_Healthy	Hao_etal_vs_Stephenson_etal_Healthy	PBMC	PBMC
CD195-Ab	0.075140918	Hao_etal	Stephenson_etal_Healthy	Hao_etal_vs_Stephenson_etal_Healthy	PBMC	PBMC
CD196-Ab	0.328000025	Hao_etal	Stephenson_etal_Healthy	Hao_etal_vs_Stephenson_etal_Healthy	PBMC	PBMC
CD273-Ab	0.013703337	Hao_etal	Stephenson_etal_Healthy	Hao_etal_vs_Stephenson_etal_Healthy	PBMC	PBMC
CD161-Ab	0.179590731	Hao_etal	Stephenson_etal_Healthy	Hao_etal_vs_Stephenson_etal_Healthy	PBMC	PBMC
CD163-Ab	0.107153118	Hao_etal	Stephenson_etal_Healthy	Hao_etal_vs_Stephenson_etal_Healthy	PBMC	PBMC
CD11c-Ab	0.669698285	Hao_etal	Stephenson_etal_Healthy	Hao_etal_vs_Stephenson_etal_Healthy	PBMC	PBMC
CD11c-Ab	0.734920436	Hao_etal	Stephenson_etal_Healthy	Hao_etal_vs_Stephenson_etal_Healthy	PBMC	PBMC
CD146-Ab	-0.043393745	Hao_etal	Stephenson_etal_Healthy	Hao_etal_vs_Stephenson_etal_Healthy	PBMC	PBMC
CD16-Ab	0.726469101	Hao_etal	Stephenson_etal_Healthy	Hao_etal_vs_Stephenson_etal_Healthy	PBMC	PBMC
CD161-Ab	0.250213536	Hao_etal	Stephenson_etal_Healthy	Hao_etal_vs_Stephenson_etal_Healthy	PBMC	PBMC
CD163-Ab	0.06564526	Hao_etal	Stephenson_etal_Healthy	Hao_etal_vs_Stephenson_etal_Healthy	PBMC	PBMC
CD19-Ab	0.779797033	Hao_etal	Stephenson_etal_Healthy	Hao_etal_vs_Stephenson_etal_Healthy	PBMC	PBMC
CD195-Ab	0.227667793	Hao_etal	Stephenson_etal_Healthy	Hao_etal_vs_Stephenson_etal_Healthy	PBMC	PBMC
CD196-Ab	0.295699969	Hao_etal	Stephenson_etal_Healthy	Hao_etal_vs_Stephenson_etal_Healthy	PBMC	PBMC
CD1c-Ab	0.266201944	Hao_etal	Stephenson_etal_Healthy	Hao_etal_vs_Stephenson_etal_Healthy	PBMC	PBMC
CD20-Ab	0.702020124	Hao_etal	Stephenson_etal_Healthy	Hao_etal_vs_Stephenson_etal_Healthy	PBMC	PBMC
CD206-Ab	0.015215961	Hao_etal	Stephenson_etal_Healthy	Hao_etal_vs_Stephenson_etal_Healthy	PBMC	PBMC
CD24-Ab	0.291269894	Hao_etal	Stephenson_etal_Healthy	Hao_etal_vs_Stephenson_etal_Healthy	PBMC	PBMC
CD273-Ab	0.034792337	Hao_etal	Stephenson_etal_Healthy	Hao_etal_vs_Stephenson_etal_Healthy	PBMC	PBMC
CD274-Ab	0.022481964	Hao_etal	Stephenson_etal_Healthy	Hao_etal_vs_Stephenson_etal_Healthy	PBMC	PBMC
CD278-Ab	0.387605914	Hao_etal	Stephenson_etal_Healthy	Hao_etal_vs_Stephenson_etal_Healthy	PBMC	PBMC
CD279-Ab	0.19508439	Hao_etal	Stephenson_etal_Healthy	Hao_etal_vs_Stephenson_etal_Healthy	PBMC	PBMC
CD3-1-Ab	0.624556019	Hao_etal	Stephenson_etal_Healthy	Hao_etal_vs_Stephenson_etal_Healthy	PBMC	PBMC
CD31-Ab	0.635670473	Hao_etal	Stephenson_etal_Healthy	Hao_etal_vs_Stephenson_etal_Healthy	PBMC	PBMC
CD34-Ab	0.019150782	Hao_etal	Stephenson_etal_Healthy	Hao_etal_vs_Stephenson_etal_Healthy	PBMC	PBMC
CD45RA-Ab	0.164850204	Hao_etal	Stephenson_etal_Healthy	Hao_etal_vs_Stephenson_etal_Healthy	PBMC	PBMC
CD64-Ab	0.515145501	Hao_etal	Stephenson_etal_Healthy	Hao_etal_vs_Stephenson_etal_Healthy	PBMC	PBMC
CD69-Ab	-0.02572719	Hao_etal	Stephenson_etal_Healthy	Hao_etal_vs_Stephenson_etal_Healthy	PBMC	PBMC
CD86-Ab	0.3766621	Hao_etal	Stephenson_etal_Healthy	Hao_etal_vs_Stephenson_etal_Healthy	PBMC	PBMC
HLA-DR-Ab	0.624928846	Hao_etal	Stephenson_etal_Healthy	Hao_etal_vs_Stephenson_etal_Healthy	PBMC	PBMC
CD31-Ab	0.434225429	Hao_etal	Stephenson_etal_Healthy	Hao_etal_vs_Stephenson_etal_Healthy	PBMC	PBMC
CD34-Ab	0.020801622	Hao_etal	Stephenson_etal_Healthy	Hao_etal_vs_Stephenson_etal_Healthy	PBMC	PBMC
CD3-1-Ab	0.680663464	Hao_etal	Stephenson_etal_Healthy	Hao_etal_vs_Stephenson_etal_Healthy	PBMC	PBMC
CD20-Ab	0.582360025	Hao_etal	Stephenson_etal_Healthy	Hao_etal_vs_Stephenson_etal_Healthy	PBMC	PBMC
CD24-Ab	0.229223781	Hao_etal	Stephenson_etal_Healthy	Hao_etal_vs_Stephenson_etal_Healthy	PBMC	PBMC
CD146-Ab	0.054704705	Hao_etal	Stephenson_etal_Healthy	Hao_etal_vs_Stephenson_etal_Healthy	PBMC	PBMC
CD45RA-Ab	0.604574303	Hao_etal	Stephenson_etal_Healthy	Hao_etal_vs_Stephenson_etal_Healthy	PBMC	PBMC
CD206-Ab	0.014489669	Hao_etal	Stephenson_etal_Healthy	Hao_etal_vs_Stephenson_etal_Healthy	PBMC	PBMC
CD1c-Ab	0.282392043	Hao_etal	Stephenson_etal_Healthy	Hao_etal_vs_Stephenson_etal_Healthy	PBMC	PBMC
Podoplanin-Ab	-0.015945626	Hao_etal	Stephenson_etal_Healthy	Hao_etal_vs_Stephenson_etal_Healthy	PBMC	PBMC
CD279-Ab	0.106274318	Hao_etal	Stephenson_etal_Healthy	Hao_etal_vs_Stephenson_etal_Healthy	PBMC	PBMC
CD278-Ab	0.376508354	Hao_etal	Stephenson_etal_Healthy	Hao_etal_vs_Stephenson_etal_Healthy	PBMC	PBMC
CD274-Ab	0.022148354	Hao_etal	Stephenson_etal_Healthy	Hao_etal_vs_Stephenson_etal_Healthy	PBMC	PBMC
CD90-Ab	0.091464833	Hao_etal	Stephenson_etal_Healthy	Hao_etal_vs_Stephenson_etal_Healthy	PBMC	PBMC
CD16-Ab	0.708240184	Hao_etal	Stephenson_etal_Healthy	Hao_etal_vs_Stephenson_etal_Healthy	PBMC	PBMC
CD19-Ab	0.684676924	Hao_etal	Stephenson_etal_Healthy	Hao_etal_vs_Stephenson_etal_Healthy	PBMC	PBMC
HLA-DR-Ab	0.568298124	Hao_etal	Stephenson_etal_Healthy	Hao_etal_vs_Stephenson_etal_Healthy	PBMC	PBMC
CD86-Ab	0.284265085	Hao_etal	Stephenson_etal_Healthy	Hao_etal_vs_Stephenson_etal_Healthy	PBMC	PBMC
CD64-Ab	0.388364164	Hao_etal	Stephenson_etal_Healthy	Hao_etal_vs_Stephenson_etal_Healthy	PBMC	PBMC
CD69-Ab	0.084200369	Hao_etal	Stephenson_etal_Healthy	Hao_etal_vs_Stephenson_etal_Healthy	PBMC	PBMC
CD195-Ab	0.209732891	Hao_etal	Stephenson_etal_Healthy	Hao_etal_vs_Stephenson_etal_Healthy	PBMC	PBMC
CD196-Ab	0.297079701	Hao_etal	Stephenson_etal_Healthy	Hao_etal_vs_Stephenson_etal_Healthy	PBMC	PBMC
CD273-Ab	0.052688192	Hao_etal	Stephenson_etal_Healthy	Hao_etal_vs_Stephenson_etal_Healthy	PBMC	PBMC
CD161-Ab	0.273628562	Hao_etal	Stephenson_etal_Healthy	Hao_etal_vs_Stephenson_etal_Healthy	PBMC	PBMC
CD163-Ab	0.041996799	Hao_etal	Stephenson_etal_Healthy	Hao_etal_vs_Stephenson_etal_Healthy	PBMC	PBMC
CD11c-Ab	0.740784836	Hao_etal	Stephenson_etal_Healthy	Hao_etal_vs_Stephenson_etal_Healthy	PBMC	PBMC
CD86-Ab	-0.128079007	Hao_etal	Stephenson_etal_Healthy	Hao_etal_vs_Stephenson_etal_Healthy	PBMC	PBMC
CD274-Ab	-0.043484787	Hao_etal	Stephenson_etal_Healthy	Hao_etal_vs_Stephenson_etal_Healthy	PBMC	PBMC
CD273-Ab	-0.022519053	Hao_etal	Stephenson_etal_Healthy	Hao_etal_vs_Stephenson_etal_Healthy	PBMC	PBMC
CD3-1-Ab	0.014072738	Hao_etal	Stephenson_etal_Healthy	Hao_etal_vs_Stephenson_etal_Healthy	PBMC	PBMC
CD19-Ab	0.024021637	Hao_etal	Stephenson_etal_Healthy	Hao_etal_vs_Stephenson_etal_Healthy	PBMC	PBMC
CD11c-Ab	-0.015189071	Hao_etal	Stephenson_etal_Healthy	Hao_etal_vs_Stephenson_etal_Healthy	PBMC	PBMC
CD34-Ab	-0.020184861	Hao_etal	Stephenson_etal_Healthy	Hao_etal_vs_Stephenson_etal_Healthy	PBMC	PBMC
CD90-Ab	-0.084162418	Hao_etal	Stephenson_etal_Healthy	Hao_etal_vs_Stephenson_etal_Healthy	PBMC	PBMC
CD45RA-Ab	0.048393034	Hao_etal	Stephenson_etal_Healthy	Hao_etal_vs_Stephenson_etal_Healthy	PBMC	PBMC
CD16-Ab	0.265698031	Hao_etal	Stephenson_etal_Healthy	Hao_etal_vs_Stephenson_etal_Healthy	PBMC	PBMC
CD279-Ab	0.06586649	Hao_etal	Stephenson_etal_Healthy	Hao_etal_vs_Stephenson_etal_Healthy	PBMC	PBMC
CD20-Ab	0.092146661	Hao_etal	Stephenson_etal_Healthy	Hao_etal_vs_Stephenson_etal_Healthy	PBMC	PBMC
CD31-Ab	-0.140294417	Hao_etal	Stephenson_etal_Healthy	Hao_etal_vs_Stephenson_etal_Healthy	PBMC	PBMC
Podoplanin-Ab	-0.078569379	Hao_etal	Stephenson_etal_Healthy	Hao_etal_vs_Stephenson_etal_Healthy	PBMC	PBMC
CD146-Ab	-0.072172387	Hao_etal	Stephenson_etal_Healthy	Hao_etal_vs_Stephenson_etal_Healthy	PBMC	PBMC
CD195-Ab	-0.051156334	Hao_etal	Stephenson_etal_Healthy	Hao_etal_vs_Stephenson_etal_Healthy	PBMC	PBMC
CD196-Ab	0.047297248	Hao_etal	Stephenson_etal_Healthy	Hao_etal_vs_Stephenson_etal_Healthy	PBMC	PBMC
CD69-Ab	0.067572875	Hao_etal	Stephenson_etal_Healthy	Hao_etal_vs_Stephenson_etal_Healthy	PBMC	PBMC
CD161-Ab	0.070472418	Hao_etal	Stephenson_etal_Healthy	Hao_etal_vs_Stephenson_etal_Healthy	PBMC	PBMC
HLA-DR-Ab	0.018966119	Hao_etal	Stephenson_etal_Healthy	Hao_etal_vs_Stephenson_etal_Healthy	PBMC	PBMC
CD1c-Ab	0.069314931	Hao_etal	Stephenson_etal_Healthy	Hao_etal_vs_Stephenson_etal_Healthy	PBMC	PBMC
CD64-Ab	0.033196656	Hao_etal	Stephenson_etal_Healthy	Hao_etal_vs_Stephenson_etal_Healthy	PBMC	PBMC
CD278-Ab	0.075952245	Hao_etal	Stephenson_etal_Healthy	Hao_etal_vs_Stephenson_etal_Healthy	PBMC	PBMC
CD24-Ab	0.062102754	Hao_etal	Stephenson_etal_Healthy	Hao_etal_vs_Stephenson_etal_Healthy	PBMC	PBMC
CD206-Ab	-0.045062057	Hao_etal	Stephenson_etal_Healthy	Hao_etal_vs_Stephenson_etal_Healthy	PBMC	PBMC
CD163-Ab	-0.040636142	Hao_etal	Stephenson_etal_Healthy	Hao_etal_vs_Stephenson_etal_Healthy	PBMC	PBMC
CD86-Ab	0.160774884	Hao_etal	Stephenson_etal_Healthy	Hao_etal_vs_Stephenson_etal_Healthy	PBMC	PBMC
CD274-Ab	-0.035753231	Hao_etal	Stephenson_etal_Healthy	Hao_etal_vs_Stephenson_etal_Healthy	PBMC	PBMC
CD273-Ab	0.013485934	Hao_etal	Stephenson_etal_Healthy	Hao_etal_vs_Stephenson_etal_Healthy	PBMC	PBMC
CD3-1-Ab	-0.00689391	Hao_etal	Stephenson_etal_Healthy	Hao_etal_vs_Stephenson_etal_Healthy	PBMC	PBMC
CD19-Ab	-0.134399034	Hao_etal	Stephenson_etal_Healthy	Hao_etal_vs_Stephenson_etal_Healthy	PBMC	PBMC
CD11c-Ab	0.126620269	Hao_etal	Stephenson_etal_Healthy	Hao_etal_vs_Stephenson_etal_Healthy	PBMC	PBMC
CD34-Ab	0.007611048	Hao_etal	Stephenson_etal_Healthy	Hao_etal_vs_Stephenson_etal_Healthy	PBMC	PBMC
CD90-Ab	-0.057301753	Hao_etal	Stephenson_etal_Healthy	Hao_etal_vs_Stephenson_etal_Healthy	PBMC	PBMC
CD45RA-Ab	0.178853848	Hao_etal	Stephenson_etal_Healthy	Hao_etal_vs_Stephenson_etal_Healthy	PBMC	PBMC
CD16-Ab	0.124397645	Hao_etal	Stephenson_etal_Healthy	Hao_etal_vs_Stephenson_etal_Healthy	PBMC	PBMC
CD279-Ab	-0.088352947	Hao_etal	Stephenson_etal_Healthy	Hao_etal_vs_Stephenson_etal_Healthy	PBMC	PBMC
CD20-Ab	-0.045580006	Hao_etal	Stephenson_etal_Healthy	Hao_etal_vs_Stephenson_etal_Healthy	PBMC	PBMC
CD31-Ab	-0.249689051	Hao_etal	Stephenson_etal_Healthy	Hao_etal_vs_Stephenson_etal_Healthy	PBMC	PBMC
Podoplanin-Ab	-0.014235357	Hao_etal	Stephenson_etal_Healthy	Hao_etal_vs_Stephenson_etal_Healthy	PBMC	PBMC
CD146-Ab	0.038613992	Hao_etal	Stephenson_etal_Healthy	Hao_etal_vs_Stephenson_etal_Healthy	PBMC	PBMC
CD195-Ab	-0.03663936	Hao_etal	Stephenson_etal_Healthy	Hao_etal_vs_Stephenson_etal_Healthy	PBMC	PBMC
CD196-Ab	-0.060684437	Hao_etal	Stephenson_etal_Healthy	Hao_etal_vs_Stephenson_etal_Healthy	PBMC	PBMC
CD69-Ab	0.171023307	Hao_etal	Stephenson_etal_Healthy	Hao_etal_vs_Stephenson_etal_Healthy	PBMC	PBMC
CD161-Ab	0.034380321	Hao_etal	Stephenson_etal_Healthy	Hao_etal_vs_Stephenson_etal_Healthy	PBMC	PBMC
HLA-DR-Ab	-0.019998202	Hao_etal	Stephenson_etal_Healthy	Hao_etal_vs_Stephenson_etal_Healthy	PBMC	PBMC
CD1c-Ab	0.050593915	Hao_etal	Stephenson_etal_Healthy	Hao_etal_vs_Stephenson_etal_Healthy	PBMC	PBMC
CD64-Ab	0.238306218	Hao_etal	Stephenson_etal_Healthy	Hao_etal_vs_Stephenson_etal_Healthy	PBMC	PBMC
CD278-Ab	-0.126128513	Hao_etal	Stephenson_etal_Healthy	Hao_etal_vs_Stephenson_etal_Healthy	PBMC	PBMC
CD24-Ab	-0.033262516	Hao_etal	Stephenson_etal_Healthy	Hao_etal_vs_Stephenson_etal_Healthy	PBMC	PBMC
CD206-Ab	0.072485459	Hao_etal	Stephenson_etal_Healthy	Hao_etal_vs_Stephenson_etal_Healthy	PBMC	PBMC
CD163-Ab	-0.019666231	Hao_etal	Stephenson_etal_Healthy	Hao_etal_vs_Stephenson_etal_Healthy	PBMC	PBMC
CD31-Ab	0.566526528	Hao_etal	Stephenson_etal_Covid	Hao_etal_vs_Stephenson_etal_Covid	PBMC	PBMC
CD34-Ab	0.134006931	Hao_etal	Stephenson_etal_Covid	Hao_etal_vs_Stephenson_etal_Covid	PBMC	PBMC
CD3-1-Ab	0.730287813	Hao_etal	Stephenson_etal_Covid	Hao_etal_vs_Stephenson_etal_Covid	PBMC	PBMC
CD20-Ab	0.771611377	Hao_etal	Stephenson_etal_Covid	Hao_etal_vs_Stephenson_etal_Covid	PBMC	PBMC
CD24-Ab	0.141237872	Hao_etal	Stephenson_etal_Covid	Hao_etal_vs_Stephenson_etal_Covid	PBMC	PBMC
CD146-Ab	0.044474904	Hao_etal	Stephenson_etal_Covid	Hao_etal_vs_Stephenson_etal_Covid	PBMC	PBMC
CD45RA-Ab	0.616058064	Hao_etal	Stephenson_etal_Covid	Hao_etal_vs_Stephenson_etal_Covid	PBMC	PBMC
CD206-Ab	-0.005172273	Hao_etal	Stephenson_etal_Covid	Hao_etal_vs_Stephenson_etal_Covid	PBMC	PBMC
CD1c-Ab	0.188269094	Hao_etal	Stephenson_etal_Covid	Hao_etal_vs_Stephenson_etal_Covid	PBMC	PBMC
Podoplanin-Ab	0.207018788	Hao_etal	Stephenson_etal_Covid	Hao_etal_vs_Stephenson_etal_Covid	PBMC	PBMC
CD279-Ab	0.139233985	Hao_etal	Stephenson_etal_Covid	Hao_etal_vs_Stephenson_etal_Covid	PBMC	PBMC
CD278-Ab	0.488772746	Hao_etal	Stephenson_etal_Covid	Hao_etal_vs_Stephenson_etal_Covid	PBMC	PBMC
CD274-Ab	0.121013072	Hao_etal	Stephenson_etal_Covid	Hao_etal_vs_Stephenson_etal_Covid	PBMC	PBMC
CD90-Ab	0.052038672	Hao_etal	Stephenson_etal_Covid	Hao_etal_vs_Stephenson_etal_Covid	PBMC	PBMC
CD16-Ab	0.723578932	Hao_etal	Stephenson_etal_Covid	Hao_etal_vs_Stephenson_etal_Covid	PBMC	PBMC
CD19-Ab	0.797499678	Hao_etal	Stephenson_etal_Covid	Hao_etal_vs_Stephenson_etal_Covid	PBMC	PBMC
HLA-DR-Ab	0.668659071	Hao_etal	Stephenson_etal_Covid	Hao_etal_vs_Stephenson_etal_Covid	PBMC	PBMC
CD86-Ab	0.473160389	Hao_etal	Stephenson_etal_Covid	Hao_etal_vs_Stephenson_etal_Covid	PBMC	PBMC
CD64-Ab	0.758188989	Hao_etal	Stephenson_etal_Covid	Hao_etal_vs_Stephenson_etal_Covid	PBMC	PBMC
CD69-Ab	0.229577366	Hao_etal	Stephenson_etal_Covid	Hao_etal_vs_Stephenson_etal_Covid	PBMC	PBMC
CD195-Ab	0.18156627	Hao_etal	Stephenson_etal_Covid	Hao_etal_vs_Stephenson_etal_Covid	PBMC	PBMC
CD196-Ab	0.394868238	Hao_etal	Stephenson_etal_Covid	Hao_etal_vs_Stephenson_etal_Covid	PBMC	PBMC
CD273-Ab	0.022893869	Hao_etal	Stephenson_etal_Covid	Hao_etal_vs_Stephenson_etal_Covid	PBMC	PBMC
CD161-Ab	0.285130778	Hao_etal	Stephenson_etal_Covid	Hao_etal_vs_Stephenson_etal_Covid	PBMC	PBMC
CD163-Ab	0.16393493	Hao_etal	Stephenson_etal_Covid	Hao_etal_vs_Stephenson_etal_Covid	PBMC	PBMC
CD11c-Ab	0.695292139	Hao_etal	Stephenson_etal_Covid	Hao_etal_vs_Stephenson_etal_Covid	PBMC	PBMC
CD31-Ab	0.462467604	Hao_etal	Stephenson_etal_Covid	Hao_etal_vs_Stephenson_etal_Covid	PBMC	PBMC
CD34-Ab	0.05833449	Hao_etal	Stephenson_etal_Covid	Hao_etal_vs_Stephenson_etal_Covid	PBMC	PBMC
CD3-1-Ab	0.614783657	Hao_etal	Stephenson_etal_Covid	Hao_etal_vs_Stephenson_etal_Covid	PBMC	PBMC
CD20-Ab	0.593450734	Hao_etal	Stephenson_etal_Covid	Hao_etal_vs_Stephenson_etal_Covid	PBMC	PBMC
CD24-Ab	0.173589409	Hao_etal	Stephenson_etal_Covid	Hao_etal_vs_Stephenson_etal_Covid	PBMC	PBMC
CD146-Ab	0.051772323	Hao_etal	Stephenson_etal_Covid	Hao_etal_vs_Stephenson_etal_Covid	PBMC	PBMC
CD45RA-Ab	0.682089529	Hao_etal	Stephenson_etal_Covid	Hao_etal_vs_Stephenson_etal_Covid	PBMC	PBMC
CD206-Ab	0.098732817	Hao_etal	Stephenson_etal_Covid	Hao_etal_vs_Stephenson_etal_Covid	PBMC	PBMC
CD1c-Ab	0.227354881	Hao_etal	Stephenson_etal_Covid	Hao_etal_vs_Stephenson_etal_Covid	PBMC	PBMC
Podoplanin-Ab	0.066965933	Hao_etal	Stephenson_etal_Covid	Hao_etal_vs_Stephenson_etal_Covid	PBMC	PBMC
CD279-Ab	0.259717903	Hao_etal	Stephenson_etal_Covid	Hao_etal_vs_Stephenson_etal_Covid	PBMC	PBMC
CD278-Ab	0.362102915	Hao_etal	Stephenson_etal_Covid	Hao_etal_vs_Stephenson_etal_Covid	PBMC	PBMC
CD274-Ab	0.044834453	Hao_etal	Stephenson_etal_Covid	Hao_etal_vs_Stephenson_etal_Covid	PBMC	PBMC
CD90-Ab	0.141918942	Hao_etal	Stephenson_etal_Covid	Hao_etal_vs_Stephenson_etal_Covid	PBMC	PBMC
CD16-Ab	0.633438223	Hao_etal	Stephenson_etal_Covid	Hao_etal_vs_Stephenson_etal_Covid	PBMC	PBMC
CD19-Ab	0.61239088	Hao_etal	Stephenson_etal_Covid	Hao_etal_vs_Stephenson_etal_Covid	PBMC	PBMC
HLA-DR-Ab	0.61655848	Hao_etal	Stephenson_etal_Covid	Hao_etal_vs_Stephenson_etal_Covid	PBMC	PBMC
CD86-Ab	0.366332427	Hao_etal	Stephenson_etal_Covid	Hao_etal_vs_Stephenson_etal_Covid	PBMC	PBMC
CD64-Ab	0.596824017	Hao_etal	Stephenson_etal_Covid	Hao_etal_vs_Stephenson_etal_Covid	PBMC	PBMC
CD69-Ab	0.171416392	Hao_etal	Stephenson_etal_Covid	Hao_etal_vs_Stephenson_etal_Covid	PBMC	PBMC
CD195-Ab	0.133682283	Hao_etal	Stephenson_etal_Covid	Hao_etal_vs_Stephenson_etal_Covid	PBMC	PBMC
CD196-Ab	0.280373158	Hao_etal	Stephenson_etal_Covid	Hao_etal_vs_Stephenson_etal_Covid	PBMC	PBMC
CD273-Ab	0.046093066	Hao_etal	Stephenson_etal_Covid	Hao_etal_vs_Stephenson_etal_Covid	PBMC	PBMC
CD161-Ab	0.272463733	Hao_etal	Stephenson_etal_Covid	Hao_etal_vs_Stephenson_etal_Covid	PBMC	PBMC
CD163-Ab	0.045425871	Hao_etal	Stephenson_etal_Covid	Hao_etal_vs_Stephenson_etal_Covid	PBMC	PBMC
CD11c-Ab	0.626562245	Hao_etal	Stephenson_etal_Covid	Hao_etal_vs_Stephenson_etal_Covid	PBMC	PBMC
CD31-Ab	0.522207801	Hao_etal	Stephenson_etal_Covid	Hao_etal_vs_Stephenson_etal_Covid	PBMC	PBMC
CD34-Ab	0.030407531	Hao_etal	Stephenson_etal_Covid	Hao_etal_vs_Stephenson_etal_Covid	PBMC	PBMC
CD3-1-Ab	0.582423817	Hao_etal	Stephenson_etal_Covid	Hao_etal_vs_Stephenson_etal_Covid	PBMC	PBMC
CD20-Ab	0.57368888	Hao_etal	Stephenson_etal_Covid	Hao_etal_vs_Stephenson_etal_Covid	PBMC	PBMC
CD24-Ab	0.119782774	Hao_etal	Stephenson_etal_Covid	Hao_etal_vs_Stephenson_etal_Covid	PBMC	PBMC
CD146-Ab	0.026401246	Hao_etal	Stephenson_etal_Covid	Hao_etal_vs_Stephenson_etal_Covid	PBMC	PBMC
CD45RA-Ab	0.507827135	Hao_etal	Stephenson_etal_Covid	Hao_etal_vs_Stephenson_etal_Covid	PBMC	PBMC
CD206-Ab	0.000517487	Hao_etal	Stephenson_etal_Covid	Hao_etal_vs_Stephenson_etal_Covid	PBMC	PBMC
CD1c-Ab	0.12766692	Hao_etal	Stephenson_etal_Covid	Hao_etal_vs_Stephenson_etal_Covid	PBMC	PBMC
Podoplanin-Ab	-0.059274701	Hao_etal	Stephenson_etal_Covid	Hao_etal_vs_Stephenson_etal_Covid	PBMC	PBMC
CD279-Ab	0.111587076	Hao_etal	Stephenson_etal_Covid	Hao_etal_vs_Stephenson_etal_Covid	PBMC	PBMC
CD278-Ab	0.3677629	Hao_etal	Stephenson_etal_Covid	Hao_etal_vs_Stephenson_etal_Covid	PBMC	PBMC
CD274-Ab	0.084273677	Hao_etal	Stephenson_etal_Covid	Hao_etal_vs_Stephenson_etal_Covid	PBMC	PBMC
CD90-Ab	0.145265322	Hao_etal	Stephenson_etal_Covid	Hao_etal_vs_Stephenson_etal_Covid	PBMC	PBMC
CD16-Ab	0.498875648	Hao_etal	Stephenson_etal_Covid	Hao_etal_vs_Stephenson_etal_Covid	PBMC	PBMC
CD19-Ab	0.586312472	Hao_etal	Stephenson_etal_Covid	Hao_etal_vs_Stephenson_etal_Covid	PBMC	PBMC
HLA-DR-Ab	0.499464833	Hao_etal	Stephenson_etal_Covid	Hao_etal_vs_Stephenson_etal_Covid	PBMC	PBMC
CD86-Ab	0.451784499	Hao_etal	Stephenson_etal_Covid	Hao_etal_vs_Stephenson_etal_Covid	PBMC	PBMC
CD64-Ab	0.706904653	Hao_etal	Stephenson_etal_Covid	Hao_etal_vs_Stephenson_etal_Covid	PBMC	PBMC
CD69-Ab	0.173095598	Hao_etal	Stephenson_etal_Covid	Hao_etal_vs_Stephenson_etal_Covid	PBMC	PBMC
CD195-Ab	-0.004960336	Hao_etal	Stephenson_etal_Covid	Hao_etal_vs_Stephenson_etal_Covid	PBMC	PBMC
CD196-Ab	0.257637829	Hao_etal	Stephenson_etal_Covid	Hao_etal_vs_Stephenson_etal_Covid	PBMC	PBMC
CD273-Ab	0.030618927	Hao_etal	Stephenson_etal_Covid	Hao_etal_vs_Stephenson_etal_Covid	PBMC	PBMC
CD161-Ab	0.125834969	Hao_etal	Stephenson_etal_Covid	Hao_etal_vs_Stephenson_etal_Covid	PBMC	PBMC
CD163-Ab	0.165545369	Hao_etal	Stephenson_etal_Covid	Hao_etal_vs_Stephenson_etal_Covid	PBMC	PBMC
CD11c-Ab	0.627797563	Hao_etal	Stephenson_etal_Covid	Hao_etal_vs_Stephenson_etal_Covid	PBMC	PBMC
CD31-Ab	-0.004178842	Hao_etal	Stephenson_etal_Covid	Hao_etal_vs_Stephenson_etal_Covid	PBMC	PBMC
CD34-Ab	-0.001774214	Hao_etal	Stephenson_etal_Covid	Hao_etal_vs_Stephenson_etal_Covid	PBMC	PBMC
CD3-1-Ab	0.109335266	Hao_etal	Stephenson_etal_Covid	Hao_etal_vs_Stephenson_etal_Covid	PBMC	PBMC
CD20-Ab	0.110732894	Hao_etal	Stephenson_etal_Covid	Hao_etal_vs_Stephenson_etal_Covid	PBMC	PBMC
CD24-Ab	-0.017108777	Hao_etal	Stephenson_etal_Covid	Hao_etal_vs_Stephenson_etal_Covid	PBMC	PBMC
CD146-Ab	-0.008856443	Hao_etal	Stephenson_etal_Covid	Hao_etal_vs_Stephenson_etal_Covid	PBMC	PBMC
CD45RA-Ab	0.071632867	Hao_etal	Stephenson_etal_Covid	Hao_etal_vs_Stephenson_etal_Covid	PBMC	PBMC
CD206-Ab	0.006982886	Hao_etal	Stephenson_etal_Covid	Hao_etal_vs_Stephenson_etal_Covid	PBMC	PBMC
CD1c-Ab	0.008896743	Hao_etal	Stephenson_etal_Covid	Hao_etal_vs_Stephenson_etal_Covid	PBMC	PBMC
Podoplanin-Ab	0.005186361	Hao_etal	Stephenson_etal_Covid	Hao_etal_vs_Stephenson_etal_Covid	PBMC	PBMC
CD279-Ab	-0.004551128	Hao_etal	Stephenson_etal_Covid	Hao_etal_vs_Stephenson_etal_Covid	PBMC	PBMC
CD278-Ab	0.031824355	Hao_etal	Stephenson_etal_Covid	Hao_etal_vs_Stephenson_etal_Covid	PBMC	PBMC
CD274-Ab	-0.006612253	Hao_etal	Stephenson_etal_Covid	Hao_etal_vs_Stephenson_etal_Covid	PBMC	PBMC
CD90-Ab	-0.003289146	Hao_etal	Stephenson_etal_Covid	Hao_etal_vs_Stephenson_etal_Covid	PBMC	PBMC
CD16-Ab	0.057731106	Hao_etal	Stephenson_etal_Covid	Hao_etal_vs_Stephenson_etal_Covid	PBMC	PBMC
CD19-Ab	0.190046995	Hao_etal	Stephenson_etal_Covid	Hao_etal_vs_Stephenson_etal_Covid	PBMC	PBMC
HLA-DR-Ab	-0.075794917	Hao_etal	Stephenson_etal_Covid	Hao_etal_vs_Stephenson_etal_Covid	PBMC	PBMC
CD86-Ab	0.026060396	Hao_etal	Stephenson_etal_Covid	Hao_etal_vs_Stephenson_etal_Covid	PBMC	PBMC
CD64-Ab	0.071352491	Hao_etal	Stephenson_etal_Covid	Hao_etal_vs_Stephenson_etal_Covid	PBMC	PBMC
CD69-Ab	0.026677081	Hao_etal	Stephenson_etal_Covid	Hao_etal_vs_Stephenson_etal_Covid	PBMC	PBMC
CD195-Ab	0.009307903	Hao_etal	Stephenson_etal_Covid	Hao_etal_vs_Stephenson_etal_Covid	PBMC	PBMC
CD196-Ab	-0.040120272	Hao_etal	Stephenson_etal_Covid	Hao_etal_vs_Stephenson_etal_Covid	PBMC	PBMC
CD273-Ab	0.00918813	Hao_etal	Stephenson_etal_Covid	Hao_etal_vs_Stephenson_etal_Covid	PBMC	PBMC
CD161-Ab	-0.009899181	Hao_etal	Stephenson_etal_Covid	Hao_etal_vs_Stephenson_etal_Covid	PBMC	PBMC
CD163-Ab	-0.005546422	Hao_etal	Stephenson_etal_Covid	Hao_etal_vs_Stephenson_etal_Covid	PBMC	PBMC
CD11c-Ab	0.047607849	Hao_etal	Stephenson_etal_Covid	Hao_etal_vs_Stephenson_etal_Covid	PBMC	PBMC
CD31-Ab	0.53920258	Hao_etal	Stephenson_etal_Covid	Hao_etal_vs_Stephenson_etal_Covid	PBMC	PBMC
CD34-Ab	0.106250337	Hao_etal	Stephenson_etal_Covid	Hao_etal_vs_Stephenson_etal_Covid	PBMC	PBMC
CD3-1-Ab	0.686233214	Hao_etal	Stephenson_etal_Covid	Hao_etal_vs_Stephenson_etal_Covid	PBMC	PBMC
CD20-Ab	0.764470743	Hao_etal	Stephenson_etal_Covid	Hao_etal_vs_Stephenson_etal_Covid	PBMC	PBMC
CD24-Ab	0.091989096	Hao_etal	Stephenson_etal_Covid	Hao_etal_vs_Stephenson_etal_Covid	PBMC	PBMC
CD146-Ab	0.06022956	Hao_etal	Stephenson_etal_Covid	Hao_etal_vs_Stephenson_etal_Covid	PBMC	PBMC
CD45RA-Ab	0.58307178	Hao_etal	Stephenson_etal_Covid	Hao_etal_vs_Stephenson_etal_Covid	PBMC	PBMC
CD206-Ab	0.027081475	Hao_etal	Stephenson_etal_Covid	Hao_etal_vs_Stephenson_etal_Covid	PBMC	PBMC
CD1c-Ab	0.14351487	Hao_etal	Stephenson_etal_Covid	Hao_etal_vs_Stephenson_etal_Covid	PBMC	PBMC
Podoplanin-Ab	0.035603673	Hao_etal	Stephenson_etal_Covid	Hao_etal_vs_Stephenson_etal_Covid	PBMC	PBMC
CD279-Ab	0.160903112	Hao_etal	Stephenson_etal_Covid	Hao_etal_vs_Stephenson_etal_Covid	PBMC	PBMC
CD278-Ab	0.379029438	Hao_etal	Stephenson_etal_Covid	Hao_etal_vs_Stephenson_etal_Covid	PBMC	PBMC
CD274-Ab	0.155830402	Hao_etal	Stephenson_etal_Covid	Hao_etal_vs_Stephenson_etal_Covid	PBMC	PBMC
CD90-Ab	-0.051275525	Hao_etal	Stephenson_etal_Covid	Hao_etal_vs_Stephenson_etal_Covid	PBMC	PBMC
CD16-Ab	0.695340339	Hao_etal	Stephenson_etal_Covid	Hao_etal_vs_Stephenson_etal_Covid	PBMC	PBMC
CD19-Ab	0.786224291	Hao_etal	Stephenson_etal_Covid	Hao_etal_vs_Stephenson_etal_Covid	PBMC	PBMC
HLA-DR-Ab	0.669095252	Hao_etal	Stephenson_etal_Covid	Hao_etal_vs_Stephenson_etal_Covid	PBMC	PBMC
CD86-Ab	0.469822919	Hao_etal	Stephenson_etal_Covid	Hao_etal_vs_Stephenson_etal_Covid	PBMC	PBMC
CD64-Ab	0.751213484	Hao_etal	Stephenson_etal_Covid	Hao_etal_vs_Stephenson_etal_Covid	PBMC	PBMC
CD69-Ab	0.200281663	Hao_etal	Stephenson_etal_Covid	Hao_etal_vs_Stephenson_etal_Covid	PBMC	PBMC
CD195-Ab	0.058055727	Hao_etal	Stephenson_etal_Covid	Hao_etal_vs_Stephenson_etal_Covid	PBMC	PBMC
CD196-Ab	0.363179099	Hao_etal	Stephenson_etal_Covid	Hao_etal_vs_Stephenson_etal_Covid	PBMC	PBMC
CD273-Ab	0.043879752	Hao_etal	Stephenson_etal_Covid	Hao_etal_vs_Stephenson_etal_Covid	PBMC	PBMC
CD161-Ab	0.28137113	Hao_etal	Stephenson_etal_Covid	Hao_etal_vs_Stephenson_etal_Covid	PBMC	PBMC
CD163-Ab	0.213783655	Hao_etal	Stephenson_etal_Covid	Hao_etal_vs_Stephenson_etal_Covid	PBMC	PBMC
CD11c-Ab	0.69118959	Hao_etal	Stephenson_etal_Covid	Hao_etal_vs_Stephenson_etal_Covid	PBMC	PBMC
CD31-Ab	0.413907246	Hao_etal	Stephenson_etal_Covid	Hao_etal_vs_Stephenson_etal_Covid	PBMC	PBMC
CD34-Ab	0.025251091	Hao_etal	Stephenson_etal_Covid	Hao_etal_vs_Stephenson_etal_Covid	PBMC	PBMC
CD3-1-Ab	0.626177156	Hao_etal	Stephenson_etal_Covid	Hao_etal_vs_Stephenson_etal_Covid	PBMC	PBMC
CD20-Ab	0.64920957	Hao_etal	Stephenson_etal_Covid	Hao_etal_vs_Stephenson_etal_Covid	PBMC	PBMC
CD24-Ab	0.106807933	Hao_etal	Stephenson_etal_Covid	Hao_etal_vs_Stephenson_etal_Covid	PBMC	PBMC
CD146-Ab	0.063816866	Hao_etal	Stephenson_etal_Covid	Hao_etal_vs_Stephenson_etal_Covid	PBMC	PBMC
CD45RA-Ab	0.47809705	Hao_etal	Stephenson_etal_Covid	Hao_etal_vs_Stephenson_etal_Covid	PBMC	PBMC
CD206-Ab	-0.031356789	Hao_etal	Stephenson_etal_Covid	Hao_etal_vs_Stephenson_etal_Covid	PBMC	PBMC
CD1c-Ab	0.16903415	Hao_etal	Stephenson_etal_Covid	Hao_etal_vs_Stephenson_etal_Covid	PBMC	PBMC
Podoplanin-Ab	0.147976063	Hao_etal	Stephenson_etal_Covid	Hao_etal_vs_Stephenson_etal_Covid	PBMC	PBMC
CD279-Ab	0.061269165	Hao_etal	Stephenson_etal_Covid	Hao_etal_vs_Stephenson_etal_Covid	PBMC	PBMC
CD278-Ab	0.25277138	Hao_etal	Stephenson_etal_Covid	Hao_etal_vs_Stephenson_etal_Covid	PBMC	PBMC
CD274-Ab	0.070104086	Hao_etal	Stephenson_etal_Covid	Hao_etal_vs_Stephenson_etal_Covid	PBMC	PBMC
CD90-Ab	0.01795766	Hao_etal	Stephenson_etal_Covid	Hao_etal_vs_Stephenson_etal_Covid	PBMC	PBMC
CD16-Ab	0.591734838	Hao_etal	Stephenson_etal_Covid	Hao_etal_vs_Stephenson_etal_Covid	PBMC	PBMC
CD19-Ab	0.67677916	Hao_etal	Stephenson_etal_Covid	Hao_etal_vs_Stephenson_etal_Covid	PBMC	PBMC
HLA-DR-Ab	0.536224416	Hao_etal	Stephenson_etal_Covid	Hao_etal_vs_Stephenson_etal_Covid	PBMC	PBMC
CD86-Ab	0.430836554	Hao_etal	Stephenson_etal_Covid	Hao_etal_vs_Stephenson_etal_Covid	PBMC	PBMC
CD64-Ab	0.665365017	Hao_etal	Stephenson_etal_Covid	Hao_etal_vs_Stephenson_etal_Covid	PBMC	PBMC
CD69-Ab	0.09977566	Hao_etal	Stephenson_etal_Covid	Hao_etal_vs_Stephenson_etal_Covid	PBMC	PBMC
CD195-Ab	0.132101871	Hao_etal	Stephenson_etal_Covid	Hao_etal_vs_Stephenson_etal_Covid	PBMC	PBMC
CD196-Ab	0.301393515	Hao_etal	Stephenson_etal_Covid	Hao_etal_vs_Stephenson_etal_Covid	PBMC	PBMC
CD273-Ab	-0.052513887	Hao_etal	Stephenson_etal_Covid	Hao_etal_vs_Stephenson_etal_Covid	PBMC	PBMC
CD161-Ab	0.178412961	Hao_etal	Stephenson_etal_Covid	Hao_etal_vs_Stephenson_etal_Covid	PBMC	PBMC
CD163-Ab	0.162489131	Hao_etal	Stephenson_etal_Covid	Hao_etal_vs_Stephenson_etal_Covid	PBMC	PBMC
CD11c-Ab	0.611805423	Hao_etal	Stephenson_etal_Covid	Hao_etal_vs_Stephenson_etal_Covid	PBMC	PBMC
CD11c-Ab	0.679335619	Hao_etal	Stephenson_etal_Covid	Hao_etal_vs_Stephenson_etal_Covid	PBMC	PBMC
CD146-Ab	-0.036107799	Hao_etal	Stephenson_etal_Covid	Hao_etal_vs_Stephenson_etal_Covid	PBMC	PBMC
CD16-Ab	0.678482941	Hao_etal	Stephenson_etal_Covid	Hao_etal_vs_Stephenson_etal_Covid	PBMC	PBMC
CD161-Ab	0.227438945	Hao_etal	Stephenson_etal_Covid	Hao_etal_vs_Stephenson_etal_Covid	PBMC	PBMC
CD163-Ab	0.147145114	Hao_etal	Stephenson_etal_Covid	Hao_etal_vs_Stephenson_etal_Covid	PBMC	PBMC
CD19-Ab	0.797090077	Hao_etal	Stephenson_etal_Covid	Hao_etal_vs_Stephenson_etal_Covid	PBMC	PBMC
CD195-Ab	0.147264351	Hao_etal	Stephenson_etal_Covid	Hao_etal_vs_Stephenson_etal_Covid	PBMC	PBMC
CD196-Ab	0.275391425	Hao_etal	Stephenson_etal_Covid	Hao_etal_vs_Stephenson_etal_Covid	PBMC	PBMC
CD1c-Ab	0.16835912	Hao_etal	Stephenson_etal_Covid	Hao_etal_vs_Stephenson_etal_Covid	PBMC	PBMC
CD20-Ab	0.770913874	Hao_etal	Stephenson_etal_Covid	Hao_etal_vs_Stephenson_etal_Covid	PBMC	PBMC
CD206-Ab	0.020307079	Hao_etal	Stephenson_etal_Covid	Hao_etal_vs_Stephenson_etal_Covid	PBMC	PBMC
CD24-Ab	0.128890334	Hao_etal	Stephenson_etal_Covid	Hao_etal_vs_Stephenson_etal_Covid	PBMC	PBMC
CD273-Ab	0.025336942	Hao_etal	Stephenson_etal_Covid	Hao_etal_vs_Stephenson_etal_Covid	PBMC	PBMC
CD274-Ab	0.033066938	Hao_etal	Stephenson_etal_Covid	Hao_etal_vs_Stephenson_etal_Covid	PBMC	PBMC
CD278-Ab	0.479213822	Hao_etal	Stephenson_etal_Covid	Hao_etal_vs_Stephenson_etal_Covid	PBMC	PBMC
CD279-Ab	0.088477475	Hao_etal	Stephenson_etal_Covid	Hao_etal_vs_Stephenson_etal_Covid	PBMC	PBMC
CD3-1-Ab	0.713445822	Hao_etal	Stephenson_etal_Covid	Hao_etal_vs_Stephenson_etal_Covid	PBMC	PBMC
CD31-Ab	0.547662275	Hao_etal	Stephenson_etal_Covid	Hao_etal_vs_Stephenson_etal_Covid	PBMC	PBMC
CD34-Ab	0.123962763	Hao_etal	Stephenson_etal_Covid	Hao_etal_vs_Stephenson_etal_Covid	PBMC	PBMC
CD45RA-Ab	0.309690118	Hao_etal	Stephenson_etal_Covid	Hao_etal_vs_Stephenson_etal_Covid	PBMC	PBMC
CD64-Ab	0.722923336	Hao_etal	Stephenson_etal_Covid	Hao_etal_vs_Stephenson_etal_Covid	PBMC	PBMC
CD69-Ab	-0.087258646	Hao_etal	Stephenson_etal_Covid	Hao_etal_vs_Stephenson_etal_Covid	PBMC	PBMC
CD86-Ab	0.451573525	Hao_etal	Stephenson_etal_Covid	Hao_etal_vs_Stephenson_etal_Covid	PBMC	PBMC
HLA-DR-Ab	0.647051642	Hao_etal	Stephenson_etal_Covid	Hao_etal_vs_Stephenson_etal_Covid	PBMC	PBMC
CD31-Ab	0.467699203	Hao_etal	Stephenson_etal_Covid	Hao_etal_vs_Stephenson_etal_Covid	PBMC	PBMC
CD34-Ab	0.037298835	Hao_etal	Stephenson_etal_Covid	Hao_etal_vs_Stephenson_etal_Covid	PBMC	PBMC
CD3-1-Ab	0.739275062	Hao_etal	Stephenson_etal_Covid	Hao_etal_vs_Stephenson_etal_Covid	PBMC	PBMC
CD20-Ab	0.655856029	Hao_etal	Stephenson_etal_Covid	Hao_etal_vs_Stephenson_etal_Covid	PBMC	PBMC
CD24-Ab	0.111044741	Hao_etal	Stephenson_etal_Covid	Hao_etal_vs_Stephenson_etal_Covid	PBMC	PBMC
CD146-Ab	0.069256576	Hao_etal	Stephenson_etal_Covid	Hao_etal_vs_Stephenson_etal_Covid	PBMC	PBMC
CD45RA-Ab	0.609318968	Hao_etal	Stephenson_etal_Covid	Hao_etal_vs_Stephenson_etal_Covid	PBMC	PBMC
CD206-Ab	0.02709567	Hao_etal	Stephenson_etal_Covid	Hao_etal_vs_Stephenson_etal_Covid	PBMC	PBMC
CD1c-Ab	0.138924265	Hao_etal	Stephenson_etal_Covid	Hao_etal_vs_Stephenson_etal_Covid	PBMC	PBMC
Podoplanin-Ab	-0.024195545	Hao_etal	Stephenson_etal_Covid	Hao_etal_vs_Stephenson_etal_Covid	PBMC	PBMC
CD279-Ab	0.116656712	Hao_etal	Stephenson_etal_Covid	Hao_etal_vs_Stephenson_etal_Covid	PBMC	PBMC
CD278-Ab	0.489775463	Hao_etal	Stephenson_etal_Covid	Hao_etal_vs_Stephenson_etal_Covid	PBMC	PBMC
CD274-Ab	0.107121051	Hao_etal	Stephenson_etal_Covid	Hao_etal_vs_Stephenson_etal_Covid	PBMC	PBMC
CD90-Ab	0.100241028	Hao_etal	Stephenson_etal_Covid	Hao_etal_vs_Stephenson_etal_Covid	PBMC	PBMC
CD16-Ab	0.64922713	Hao_etal	Stephenson_etal_Covid	Hao_etal_vs_Stephenson_etal_Covid	PBMC	PBMC
CD19-Ab	0.717647708	Hao_etal	Stephenson_etal_Covid	Hao_etal_vs_Stephenson_etal_Covid	PBMC	PBMC
HLA-DR-Ab	0.589790246	Hao_etal	Stephenson_etal_Covid	Hao_etal_vs_Stephenson_etal_Covid	PBMC	PBMC
CD86-Ab	0.343959721	Hao_etal	Stephenson_etal_Covid	Hao_etal_vs_Stephenson_etal_Covid	PBMC	PBMC
CD64-Ab	0.695405135	Hao_etal	Stephenson_etal_Covid	Hao_etal_vs_Stephenson_etal_Covid	PBMC	PBMC
CD69-Ab	0.176053843	Hao_etal	Stephenson_etal_Covid	Hao_etal_vs_Stephenson_etal_Covid	PBMC	PBMC
CD195-Ab	0.127285159	Hao_etal	Stephenson_etal_Covid	Hao_etal_vs_Stephenson_etal_Covid	PBMC	PBMC
CD196-Ab	0.253440169	Hao_etal	Stephenson_etal_Covid	Hao_etal_vs_Stephenson_etal_Covid	PBMC	PBMC
CD273-Ab	0.070145301	Hao_etal	Stephenson_etal_Covid	Hao_etal_vs_Stephenson_etal_Covid	PBMC	PBMC
CD161-Ab	0.276492743	Hao_etal	Stephenson_etal_Covid	Hao_etal_vs_Stephenson_etal_Covid	PBMC	PBMC
CD163-Ab	0.098604409	Hao_etal	Stephenson_etal_Covid	Hao_etal_vs_Stephenson_etal_Covid	PBMC	PBMC
CD11c-Ab	0.666039389	Hao_etal	Stephenson_etal_Covid	Hao_etal_vs_Stephenson_etal_Covid	PBMC	PBMC
CD86-Ab	-0.163658322	Hao_etal	Stephenson_etal_Covid	Hao_etal_vs_Stephenson_etal_Covid	PBMC	PBMC
CD274-Ab	0.006114696	Hao_etal	Stephenson_etal_Covid	Hao_etal_vs_Stephenson_etal_Covid	PBMC	PBMC
CD273-Ab	-0.091012037	Hao_etal	Stephenson_etal_Covid	Hao_etal_vs_Stephenson_etal_Covid	PBMC	PBMC
CD3-1-Ab	0.0096375	Hao_etal	Stephenson_etal_Covid	Hao_etal_vs_Stephenson_etal_Covid	PBMC	PBMC
CD19-Ab	0.015795747	Hao_etal	Stephenson_etal_Covid	Hao_etal_vs_Stephenson_etal_Covid	PBMC	PBMC
CD11c-Ab	-0.064476985	Hao_etal	Stephenson_etal_Covid	Hao_etal_vs_Stephenson_etal_Covid	PBMC	PBMC
CD34-Ab	-0.030291855	Hao_etal	Stephenson_etal_Covid	Hao_etal_vs_Stephenson_etal_Covid	PBMC	PBMC
CD90-Ab	-0.044738227	Hao_etal	Stephenson_etal_Covid	Hao_etal_vs_Stephenson_etal_Covid	PBMC	PBMC
CD45RA-Ab	0.107717577	Hao_etal	Stephenson_etal_Covid	Hao_etal_vs_Stephenson_etal_Covid	PBMC	PBMC
CD16-Ab	0.268937816	Hao_etal	Stephenson_etal_Covid	Hao_etal_vs_Stephenson_etal_Covid	PBMC	PBMC
CD279-Ab	0.079172791	Hao_etal	Stephenson_etal_Covid	Hao_etal_vs_Stephenson_etal_Covid	PBMC	PBMC
CD20-Ab	0.12186624	Hao_etal	Stephenson_etal_Covid	Hao_etal_vs_Stephenson_etal_Covid	PBMC	PBMC
CD31-Ab	-0.218678856	Hao_etal	Stephenson_etal_Covid	Hao_etal_vs_Stephenson_etal_Covid	PBMC	PBMC
Podoplanin-Ab	0.024263104	Hao_etal	Stephenson_etal_Covid	Hao_etal_vs_Stephenson_etal_Covid	PBMC	PBMC
CD146-Ab	-0.011500783	Hao_etal	Stephenson_etal_Covid	Hao_etal_vs_Stephenson_etal_Covid	PBMC	PBMC
CD195-Ab	-0.036459697	Hao_etal	Stephenson_etal_Covid	Hao_etal_vs_Stephenson_etal_Covid	PBMC	PBMC
CD196-Ab	0.057215962	Hao_etal	Stephenson_etal_Covid	Hao_etal_vs_Stephenson_etal_Covid	PBMC	PBMC
CD69-Ab	0.075387754	Hao_etal	Stephenson_etal_Covid	Hao_etal_vs_Stephenson_etal_Covid	PBMC	PBMC
CD161-Ab	0.086696986	Hao_etal	Stephenson_etal_Covid	Hao_etal_vs_Stephenson_etal_Covid	PBMC	PBMC
HLA-DR-Ab	-0.032414333	Hao_etal	Stephenson_etal_Covid	Hao_etal_vs_Stephenson_etal_Covid	PBMC	PBMC
CD1c-Ab	0.092816854	Hao_etal	Stephenson_etal_Covid	Hao_etal_vs_Stephenson_etal_Covid	PBMC	PBMC
CD64-Ab	0.197188396	Hao_etal	Stephenson_etal_Covid	Hao_etal_vs_Stephenson_etal_Covid	PBMC	PBMC
CD278-Ab	0.097729486	Hao_etal	Stephenson_etal_Covid	Hao_etal_vs_Stephenson_etal_Covid	PBMC	PBMC
CD24-Ab	0.049124913	Hao_etal	Stephenson_etal_Covid	Hao_etal_vs_Stephenson_etal_Covid	PBMC	PBMC
CD206-Ab	-0.056471898	Hao_etal	Stephenson_etal_Covid	Hao_etal_vs_Stephenson_etal_Covid	PBMC	PBMC
CD163-Ab	-0.00618785	Hao_etal	Stephenson_etal_Covid	Hao_etal_vs_Stephenson_etal_Covid	PBMC	PBMC
CD86-Ab	0.188515025	Hao_etal	Stephenson_etal_Covid	Hao_etal_vs_Stephenson_etal_Covid	PBMC	PBMC
CD274-Ab	0.010350828	Hao_etal	Stephenson_etal_Covid	Hao_etal_vs_Stephenson_etal_Covid	PBMC	PBMC
CD273-Ab	0.025669225	Hao_etal	Stephenson_etal_Covid	Hao_etal_vs_Stephenson_etal_Covid	PBMC	PBMC
CD3-1-Ab	0.107659238	Hao_etal	Stephenson_etal_Covid	Hao_etal_vs_Stephenson_etal_Covid	PBMC	PBMC
CD19-Ab	-0.130961589	Hao_etal	Stephenson_etal_Covid	Hao_etal_vs_Stephenson_etal_Covid	PBMC	PBMC
CD11c-Ab	-0.039469396	Hao_etal	Stephenson_etal_Covid	Hao_etal_vs_Stephenson_etal_Covid	PBMC	PBMC
CD34-Ab	-0.004500377	Hao_etal	Stephenson_etal_Covid	Hao_etal_vs_Stephenson_etal_Covid	PBMC	PBMC
CD90-Ab	-0.026387988	Hao_etal	Stephenson_etal_Covid	Hao_etal_vs_Stephenson_etal_Covid	PBMC	PBMC
CD45RA-Ab	0.201441931	Hao_etal	Stephenson_etal_Covid	Hao_etal_vs_Stephenson_etal_Covid	PBMC	PBMC
CD16-Ab	0.062334405	Hao_etal	Stephenson_etal_Covid	Hao_etal_vs_Stephenson_etal_Covid	PBMC	PBMC
CD279-Ab	-0.050799155	Hao_etal	Stephenson_etal_Covid	Hao_etal_vs_Stephenson_etal_Covid	PBMC	PBMC
CD20-Ab	-0.033325061	Hao_etal	Stephenson_etal_Covid	Hao_etal_vs_Stephenson_etal_Covid	PBMC	PBMC
CD31-Ab	-0.162321593	Hao_etal	Stephenson_etal_Covid	Hao_etal_vs_Stephenson_etal_Covid	PBMC	PBMC
Podoplanin-Ab	0.014075085	Hao_etal	Stephenson_etal_Covid	Hao_etal_vs_Stephenson_etal_Covid	PBMC	PBMC
CD146-Ab	0.033230479	Hao_etal	Stephenson_etal_Covid	Hao_etal_vs_Stephenson_etal_Covid	PBMC	PBMC
CD195-Ab	0.041547097	Hao_etal	Stephenson_etal_Covid	Hao_etal_vs_Stephenson_etal_Covid	PBMC	PBMC
CD196-Ab	-0.054738982	Hao_etal	Stephenson_etal_Covid	Hao_etal_vs_Stephenson_etal_Covid	PBMC	PBMC
CD69-Ab	0.050387328	Hao_etal	Stephenson_etal_Covid	Hao_etal_vs_Stephenson_etal_Covid	PBMC	PBMC
CD161-Ab	0.036143339	Hao_etal	Stephenson_etal_Covid	Hao_etal_vs_Stephenson_etal_Covid	PBMC	PBMC
HLA-DR-Ab	-0.025759564	Hao_etal	Stephenson_etal_Covid	Hao_etal_vs_Stephenson_etal_Covid	PBMC	PBMC
CD1c-Ab	0.047541243	Hao_etal	Stephenson_etal_Covid	Hao_etal_vs_Stephenson_etal_Covid	PBMC	PBMC
CD64-Ab	0.351889998	Hao_etal	Stephenson_etal_Covid	Hao_etal_vs_Stephenson_etal_Covid	PBMC	PBMC
CD278-Ab	-0.159077124	Hao_etal	Stephenson_etal_Covid	Hao_etal_vs_Stephenson_etal_Covid	PBMC	PBMC
CD24-Ab	0.008695949	Hao_etal	Stephenson_etal_Covid	Hao_etal_vs_Stephenson_etal_Covid	PBMC	PBMC
CD206-Ab	0.073627908	Hao_etal	Stephenson_etal_Covid	Hao_etal_vs_Stephenson_etal_Covid	PBMC	PBMC
CD163-Ab	0.046966672	Hao_etal	Stephenson_etal_Covid	Hao_etal_vs_Stephenson_etal_Covid	PBMC	PBMC
CD31-Ab	0.362005047	Hao_etal	Zhang_etal	Hao_etal_vs_Zhang_etal	PBMC	Synovium
CD34-Ab	0.707347461	Hao_etal	Zhang_etal	Hao_etal_vs_Zhang_etal	PBMC	Synovium
CD3-1-Ab	0.874606172	Hao_etal	Zhang_etal	Hao_etal_vs_Zhang_etal	PBMC	Synovium
CD20-Ab	0.791940538	Hao_etal	Zhang_etal	Hao_etal_vs_Zhang_etal	PBMC	Synovium
CD24-Ab	0.602785251	Hao_etal	Zhang_etal	Hao_etal_vs_Zhang_etal	PBMC	Synovium
CD146-Ab	0.088032439	Hao_etal	Zhang_etal	Hao_etal_vs_Zhang_etal	PBMC	Synovium
CD45RA-Ab	0.697917892	Hao_etal	Zhang_etal	Hao_etal_vs_Zhang_etal	PBMC	Synovium
CD206-Ab	0.195625595	Hao_etal	Zhang_etal	Hao_etal_vs_Zhang_etal	PBMC	Synovium
CD1c-Ab	0.478854983	Hao_etal	Zhang_etal	Hao_etal_vs_Zhang_etal	PBMC	Synovium
Podoplanin-Ab	0.54389301	Hao_etal	Zhang_etal	Hao_etal_vs_Zhang_etal	PBMC	Synovium
CD279-Ab	0.614771384	Hao_etal	Zhang_etal	Hao_etal_vs_Zhang_etal	PBMC	Synovium
CD278-Ab	0.682267398	Hao_etal	Zhang_etal	Hao_etal_vs_Zhang_etal	PBMC	Synovium
CD274-Ab	-0.00598385	Hao_etal	Zhang_etal	Hao_etal_vs_Zhang_etal	PBMC	Synovium
CD90-Ab	0.483957185	Hao_etal	Zhang_etal	Hao_etal_vs_Zhang_etal	PBMC	Synovium
CD16-Ab	0.430647869	Hao_etal	Zhang_etal	Hao_etal_vs_Zhang_etal	PBMC	Synovium
CD19-Ab	0.862585995	Hao_etal	Zhang_etal	Hao_etal_vs_Zhang_etal	PBMC	Synovium
HLA-DR-Ab	0.786276744	Hao_etal	Zhang_etal	Hao_etal_vs_Zhang_etal	PBMC	Synovium
CD86-Ab	0.510323367	Hao_etal	Zhang_etal	Hao_etal_vs_Zhang_etal	PBMC	Synovium
CD64-Ab	0.787284616	Hao_etal	Zhang_etal	Hao_etal_vs_Zhang_etal	PBMC	Synovium
CD69-Ab	-0.38698412	Hao_etal	Zhang_etal	Hao_etal_vs_Zhang_etal	PBMC	Synovium
CD195-Ab	0.324396331	Hao_etal	Zhang_etal	Hao_etal_vs_Zhang_etal	PBMC	Synovium
CD196-Ab	0.143716165	Hao_etal	Zhang_etal	Hao_etal_vs_Zhang_etal	PBMC	Synovium
CD273-Ab	0.092675686	Hao_etal	Zhang_etal	Hao_etal_vs_Zhang_etal	PBMC	Synovium
CD161-Ab	0.312103615	Hao_etal	Zhang_etal	Hao_etal_vs_Zhang_etal	PBMC	Synovium
CD163-Ab	0.450290726	Hao_etal	Zhang_etal	Hao_etal_vs_Zhang_etal	PBMC	Synovium
CD11c-Ab	0.678507443	Hao_etal	Zhang_etal	Hao_etal_vs_Zhang_etal	PBMC	Synovium
CD31-Ab	0.291268126	Hao_etal	Zhang_etal	Hao_etal_vs_Zhang_etal	PBMC	Synovium
CD34-Ab	0.36135373	Hao_etal	Zhang_etal	Hao_etal_vs_Zhang_etal	PBMC	Synovium
CD3-1-Ab	0.72854773	Hao_etal	Zhang_etal	Hao_etal_vs_Zhang_etal	PBMC	Synovium
CD20-Ab	0.546370236	Hao_etal	Zhang_etal	Hao_etal_vs_Zhang_etal	PBMC	Synovium
CD24-Ab	0.363076723	Hao_etal	Zhang_etal	Hao_etal_vs_Zhang_etal	PBMC	Synovium
CD146-Ab	0.104867005	Hao_etal	Zhang_etal	Hao_etal_vs_Zhang_etal	PBMC	Synovium
CD45RA-Ab	0.487890373	Hao_etal	Zhang_etal	Hao_etal_vs_Zhang_etal	PBMC	Synovium
CD206-Ab	0.05204156	Hao_etal	Zhang_etal	Hao_etal_vs_Zhang_etal	PBMC	Synovium
CD1c-Ab	0.242040296	Hao_etal	Zhang_etal	Hao_etal_vs_Zhang_etal	PBMC	Synovium
Podoplanin-Ab	-0.073465926	Hao_etal	Zhang_etal	Hao_etal_vs_Zhang_etal	PBMC	Synovium
CD279-Ab	0.475500653	Hao_etal	Zhang_etal	Hao_etal_vs_Zhang_etal	PBMC	Synovium
CD278-Ab	0.57392263	Hao_etal	Zhang_etal	Hao_etal_vs_Zhang_etal	PBMC	Synovium
CD274-Ab	-0.048453234	Hao_etal	Zhang_etal	Hao_etal_vs_Zhang_etal	PBMC	Synovium
CD90-Ab	-0.009746428	Hao_etal	Zhang_etal	Hao_etal_vs_Zhang_etal	PBMC	Synovium
CD16-Ab	0.153490154	Hao_etal	Zhang_etal	Hao_etal_vs_Zhang_etal	PBMC	Synovium
CD19-Ab	0.569959062	Hao_etal	Zhang_etal	Hao_etal_vs_Zhang_etal	PBMC	Synovium
HLA-DR-Ab	0.57567436	Hao_etal	Zhang_etal	Hao_etal_vs_Zhang_etal	PBMC	Synovium
CD86-Ab	0.150628513	Hao_etal	Zhang_etal	Hao_etal_vs_Zhang_etal	PBMC	Synovium
CD64-Ab	0.355835462	Hao_etal	Zhang_etal	Hao_etal_vs_Zhang_etal	PBMC	Synovium
CD69-Ab	-0.376581434	Hao_etal	Zhang_etal	Hao_etal_vs_Zhang_etal	PBMC	Synovium
CD195-Ab	0.110880033	Hao_etal	Zhang_etal	Hao_etal_vs_Zhang_etal	PBMC	Synovium
CD196-Ab	0.066204326	Hao_etal	Zhang_etal	Hao_etal_vs_Zhang_etal	PBMC	Synovium
CD273-Ab	0.002159296	Hao_etal	Zhang_etal	Hao_etal_vs_Zhang_etal	PBMC	Synovium
CD161-Ab	0.193185733	Hao_etal	Zhang_etal	Hao_etal_vs_Zhang_etal	PBMC	Synovium
CD163-Ab	0.033905214	Hao_etal	Zhang_etal	Hao_etal_vs_Zhang_etal	PBMC	Synovium
CD11c-Ab	0.307130947	Hao_etal	Zhang_etal	Hao_etal_vs_Zhang_etal	PBMC	Synovium
CD31-Ab	0.191737681	Hao_etal	Zhang_etal	Hao_etal_vs_Zhang_etal	PBMC	Synovium
CD34-Ab	0.353234773	Hao_etal	Zhang_etal	Hao_etal_vs_Zhang_etal	PBMC	Synovium
CD3-1-Ab	0.593344124	Hao_etal	Zhang_etal	Hao_etal_vs_Zhang_etal	PBMC	Synovium
CD20-Ab	0.600575771	Hao_etal	Zhang_etal	Hao_etal_vs_Zhang_etal	PBMC	Synovium
CD24-Ab	0.252081361	Hao_etal	Zhang_etal	Hao_etal_vs_Zhang_etal	PBMC	Synovium
CD146-Ab	0.242977634	Hao_etal	Zhang_etal	Hao_etal_vs_Zhang_etal	PBMC	Synovium
CD45RA-Ab	0.392759862	Hao_etal	Zhang_etal	Hao_etal_vs_Zhang_etal	PBMC	Synovium
CD206-Ab	0.049416798	Hao_etal	Zhang_etal	Hao_etal_vs_Zhang_etal	PBMC	Synovium
CD1c-Ab	0.23318357	Hao_etal	Zhang_etal	Hao_etal_vs_Zhang_etal	PBMC	Synovium
Podoplanin-Ab	-0.106948617	Hao_etal	Zhang_etal	Hao_etal_vs_Zhang_etal	PBMC	Synovium
CD279-Ab	0.43148578	Hao_etal	Zhang_etal	Hao_etal_vs_Zhang_etal	PBMC	Synovium
CD278-Ab	0.423264528	Hao_etal	Zhang_etal	Hao_etal_vs_Zhang_etal	PBMC	Synovium
CD274-Ab	0.046108331	Hao_etal	Zhang_etal	Hao_etal_vs_Zhang_etal	PBMC	Synovium
CD90-Ab	0.156367872	Hao_etal	Zhang_etal	Hao_etal_vs_Zhang_etal	PBMC	Synovium
CD16-Ab	0.115358672	Hao_etal	Zhang_etal	Hao_etal_vs_Zhang_etal	PBMC	Synovium
CD19-Ab	0.642136205	Hao_etal	Zhang_etal	Hao_etal_vs_Zhang_etal	PBMC	Synovium
HLA-DR-Ab	0.689192519	Hao_etal	Zhang_etal	Hao_etal_vs_Zhang_etal	PBMC	Synovium
CD86-Ab	0.495207297	Hao_etal	Zhang_etal	Hao_etal_vs_Zhang_etal	PBMC	Synovium
CD64-Ab	0.646028915	Hao_etal	Zhang_etal	Hao_etal_vs_Zhang_etal	PBMC	Synovium
CD69-Ab	-0.250474071	Hao_etal	Zhang_etal	Hao_etal_vs_Zhang_etal	PBMC	Synovium
CD195-Ab	0.18070242	Hao_etal	Zhang_etal	Hao_etal_vs_Zhang_etal	PBMC	Synovium
CD196-Ab	-0.003912711	Hao_etal	Zhang_etal	Hao_etal_vs_Zhang_etal	PBMC	Synovium
CD273-Ab	0.053880071	Hao_etal	Zhang_etal	Hao_etal_vs_Zhang_etal	PBMC	Synovium
CD161-Ab	0.115940852	Hao_etal	Zhang_etal	Hao_etal_vs_Zhang_etal	PBMC	Synovium
CD163-Ab	0.339320786	Hao_etal	Zhang_etal	Hao_etal_vs_Zhang_etal	PBMC	Synovium
CD11c-Ab	0.685219325	Hao_etal	Zhang_etal	Hao_etal_vs_Zhang_etal	PBMC	Synovium
CD31-Ab	-0.043489103	Hao_etal	Zhang_etal	Hao_etal_vs_Zhang_etal	PBMC	Synovium
CD34-Ab	0.011607108	Hao_etal	Zhang_etal	Hao_etal_vs_Zhang_etal	PBMC	Synovium
CD3-1-Ab	-0.100710184	Hao_etal	Zhang_etal	Hao_etal_vs_Zhang_etal	PBMC	Synovium
CD20-Ab	0.039206149	Hao_etal	Zhang_etal	Hao_etal_vs_Zhang_etal	PBMC	Synovium
CD24-Ab	0.015652343	Hao_etal	Zhang_etal	Hao_etal_vs_Zhang_etal	PBMC	Synovium
CD146-Ab	0.02908113	Hao_etal	Zhang_etal	Hao_etal_vs_Zhang_etal	PBMC	Synovium
CD45RA-Ab	-0.001880975	Hao_etal	Zhang_etal	Hao_etal_vs_Zhang_etal	PBMC	Synovium
CD206-Ab	-0.018258956	Hao_etal	Zhang_etal	Hao_etal_vs_Zhang_etal	PBMC	Synovium
CD1c-Ab	0.024208248	Hao_etal	Zhang_etal	Hao_etal_vs_Zhang_etal	PBMC	Synovium
Podoplanin-Ab	-0.184989257	Hao_etal	Zhang_etal	Hao_etal_vs_Zhang_etal	PBMC	Synovium
CD279-Ab	0.051429293	Hao_etal	Zhang_etal	Hao_etal_vs_Zhang_etal	PBMC	Synovium
CD278-Ab	-0.063122948	Hao_etal	Zhang_etal	Hao_etal_vs_Zhang_etal	PBMC	Synovium
CD274-Ab	0.020909183	Hao_etal	Zhang_etal	Hao_etal_vs_Zhang_etal	PBMC	Synovium
CD90-Ab	-0.143032055	Hao_etal	Zhang_etal	Hao_etal_vs_Zhang_etal	PBMC	Synovium
CD16-Ab	0.005671133	Hao_etal	Zhang_etal	Hao_etal_vs_Zhang_etal	PBMC	Synovium
CD19-Ab	0.043196552	Hao_etal	Zhang_etal	Hao_etal_vs_Zhang_etal	PBMC	Synovium
HLA-DR-Ab	0.017894908	Hao_etal	Zhang_etal	Hao_etal_vs_Zhang_etal	PBMC	Synovium
CD86-Ab	0.00370679	Hao_etal	Zhang_etal	Hao_etal_vs_Zhang_etal	PBMC	Synovium
CD64-Ab	-0.04864681	Hao_etal	Zhang_etal	Hao_etal_vs_Zhang_etal	PBMC	Synovium
CD69-Ab	-0.058377975	Hao_etal	Zhang_etal	Hao_etal_vs_Zhang_etal	PBMC	Synovium
CD195-Ab	0.027095746	Hao_etal	Zhang_etal	Hao_etal_vs_Zhang_etal	PBMC	Synovium
CD196-Ab	-0.03185343	Hao_etal	Zhang_etal	Hao_etal_vs_Zhang_etal	PBMC	Synovium
CD273-Ab	0.031762584	Hao_etal	Zhang_etal	Hao_etal_vs_Zhang_etal	PBMC	Synovium
CD161-Ab	0.030677829	Hao_etal	Zhang_etal	Hao_etal_vs_Zhang_etal	PBMC	Synovium
CD163-Ab	-0.014803528	Hao_etal	Zhang_etal	Hao_etal_vs_Zhang_etal	PBMC	Synovium
CD11c-Ab	0.007541318	Hao_etal	Zhang_etal	Hao_etal_vs_Zhang_etal	PBMC	Synovium
CD31-Ab	0.372494452	Hao_etal	Zhang_etal	Hao_etal_vs_Zhang_etal	PBMC	Synovium
CD34-Ab	0.698213328	Hao_etal	Zhang_etal	Hao_etal_vs_Zhang_etal	PBMC	Synovium
CD3-1-Ab	0.825183468	Hao_etal	Zhang_etal	Hao_etal_vs_Zhang_etal	PBMC	Synovium
CD20-Ab	0.764711785	Hao_etal	Zhang_etal	Hao_etal_vs_Zhang_etal	PBMC	Synovium
CD24-Ab	0.460029283	Hao_etal	Zhang_etal	Hao_etal_vs_Zhang_etal	PBMC	Synovium
CD146-Ab	0.322730924	Hao_etal	Zhang_etal	Hao_etal_vs_Zhang_etal	PBMC	Synovium
CD45RA-Ab	0.579923694	Hao_etal	Zhang_etal	Hao_etal_vs_Zhang_etal	PBMC	Synovium
CD206-Ab	0.213304787	Hao_etal	Zhang_etal	Hao_etal_vs_Zhang_etal	PBMC	Synovium
CD1c-Ab	0.420486231	Hao_etal	Zhang_etal	Hao_etal_vs_Zhang_etal	PBMC	Synovium
Podoplanin-Ab	-0.4514902	Hao_etal	Zhang_etal	Hao_etal_vs_Zhang_etal	PBMC	Synovium
CD279-Ab	0.627806183	Hao_etal	Zhang_etal	Hao_etal_vs_Zhang_etal	PBMC	Synovium
CD278-Ab	0.671390809	Hao_etal	Zhang_etal	Hao_etal_vs_Zhang_etal	PBMC	Synovium
CD274-Ab	-0.032871165	Hao_etal	Zhang_etal	Hao_etal_vs_Zhang_etal	PBMC	Synovium
CD90-Ab	-0.088187416	Hao_etal	Zhang_etal	Hao_etal_vs_Zhang_etal	PBMC	Synovium
CD16-Ab	0.217639686	Hao_etal	Zhang_etal	Hao_etal_vs_Zhang_etal	PBMC	Synovium
CD19-Ab	0.848432706	Hao_etal	Zhang_etal	Hao_etal_vs_Zhang_etal	PBMC	Synovium
HLA-DR-Ab	0.760378722	Hao_etal	Zhang_etal	Hao_etal_vs_Zhang_etal	PBMC	Synovium
CD86-Ab	0.352908349	Hao_etal	Zhang_etal	Hao_etal_vs_Zhang_etal	PBMC	Synovium
CD64-Ab	0.738860932	Hao_etal	Zhang_etal	Hao_etal_vs_Zhang_etal	PBMC	Synovium
CD69-Ab	0.00274558	Hao_etal	Zhang_etal	Hao_etal_vs_Zhang_etal	PBMC	Synovium
CD195-Ab	0.332674069	Hao_etal	Zhang_etal	Hao_etal_vs_Zhang_etal	PBMC	Synovium
CD196-Ab	0.143364862	Hao_etal	Zhang_etal	Hao_etal_vs_Zhang_etal	PBMC	Synovium
CD273-Ab	-0.001230158	Hao_etal	Zhang_etal	Hao_etal_vs_Zhang_etal	PBMC	Synovium
CD161-Ab	0.364283266	Hao_etal	Zhang_etal	Hao_etal_vs_Zhang_etal	PBMC	Synovium
CD163-Ab	0.499412343	Hao_etal	Zhang_etal	Hao_etal_vs_Zhang_etal	PBMC	Synovium
CD11c-Ab	0.761602612	Hao_etal	Zhang_etal	Hao_etal_vs_Zhang_etal	PBMC	Synovium
CD31-Ab	0.337482858	Hao_etal	Zhang_etal	Hao_etal_vs_Zhang_etal	PBMC	Synovium
CD34-Ab	0.576336322	Hao_etal	Zhang_etal	Hao_etal_vs_Zhang_etal	PBMC	Synovium
CD3-1-Ab	0.81994477	Hao_etal	Zhang_etal	Hao_etal_vs_Zhang_etal	PBMC	Synovium
CD20-Ab	0.65408745	Hao_etal	Zhang_etal	Hao_etal_vs_Zhang_etal	PBMC	Synovium
CD24-Ab	0.334550857	Hao_etal	Zhang_etal	Hao_etal_vs_Zhang_etal	PBMC	Synovium
CD146-Ab	-0.029120844	Hao_etal	Zhang_etal	Hao_etal_vs_Zhang_etal	PBMC	Synovium
CD45RA-Ab	0.471946138	Hao_etal	Zhang_etal	Hao_etal_vs_Zhang_etal	PBMC	Synovium
CD206-Ab	0.211181154	Hao_etal	Zhang_etal	Hao_etal_vs_Zhang_etal	PBMC	Synovium
CD1c-Ab	0.240879777	Hao_etal	Zhang_etal	Hao_etal_vs_Zhang_etal	PBMC	Synovium
Podoplanin-Ab	-0.061465335	Hao_etal	Zhang_etal	Hao_etal_vs_Zhang_etal	PBMC	Synovium
CD279-Ab	0.509705025	Hao_etal	Zhang_etal	Hao_etal_vs_Zhang_etal	PBMC	Synovium
CD278-Ab	0.619565794	Hao_etal	Zhang_etal	Hao_etal_vs_Zhang_etal	PBMC	Synovium
CD274-Ab	0.077962343	Hao_etal	Zhang_etal	Hao_etal_vs_Zhang_etal	PBMC	Synovium
CD90-Ab	0.338743532	Hao_etal	Zhang_etal	Hao_etal_vs_Zhang_etal	PBMC	Synovium
CD16-Ab	0.196646273	Hao_etal	Zhang_etal	Hao_etal_vs_Zhang_etal	PBMC	Synovium
CD19-Ab	0.748024475	Hao_etal	Zhang_etal	Hao_etal_vs_Zhang_etal	PBMC	Synovium
HLA-DR-Ab	0.698858774	Hao_etal	Zhang_etal	Hao_etal_vs_Zhang_etal	PBMC	Synovium
CD86-Ab	0.511919919	Hao_etal	Zhang_etal	Hao_etal_vs_Zhang_etal	PBMC	Synovium
CD64-Ab	0.658188055	Hao_etal	Zhang_etal	Hao_etal_vs_Zhang_etal	PBMC	Synovium
CD69-Ab	-0.341541662	Hao_etal	Zhang_etal	Hao_etal_vs_Zhang_etal	PBMC	Synovium
CD195-Ab	0.245089885	Hao_etal	Zhang_etal	Hao_etal_vs_Zhang_etal	PBMC	Synovium
CD196-Ab	0.119844606	Hao_etal	Zhang_etal	Hao_etal_vs_Zhang_etal	PBMC	Synovium
CD273-Ab	0.150546394	Hao_etal	Zhang_etal	Hao_etal_vs_Zhang_etal	PBMC	Synovium
CD161-Ab	0.109891031	Hao_etal	Zhang_etal	Hao_etal_vs_Zhang_etal	PBMC	Synovium
CD163-Ab	0.426305007	Hao_etal	Zhang_etal	Hao_etal_vs_Zhang_etal	PBMC	Synovium
CD11c-Ab	0.696608616	Hao_etal	Zhang_etal	Hao_etal_vs_Zhang_etal	PBMC	Synovium
CD11c-Ab	0.799257705	Hao_etal	Zhang_etal	Hao_etal_vs_Zhang_etal	PBMC	Synovium
CD146-Ab	0.810120219	Hao_etal	Zhang_etal	Hao_etal_vs_Zhang_etal	PBMC	Synovium
CD16-Ab	0.162541522	Hao_etal	Zhang_etal	Hao_etal_vs_Zhang_etal	PBMC	Synovium
CD161-Ab	0.24154441	Hao_etal	Zhang_etal	Hao_etal_vs_Zhang_etal	PBMC	Synovium
CD163-Ab	0.571195356	Hao_etal	Zhang_etal	Hao_etal_vs_Zhang_etal	PBMC	Synovium
CD19-Ab	0.787115764	Hao_etal	Zhang_etal	Hao_etal_vs_Zhang_etal	PBMC	Synovium
CD195-Ab	0.280512643	Hao_etal	Zhang_etal	Hao_etal_vs_Zhang_etal	PBMC	Synovium
CD196-Ab	0.080186665	Hao_etal	Zhang_etal	Hao_etal_vs_Zhang_etal	PBMC	Synovium
CD1c-Ab	0.526279333	Hao_etal	Zhang_etal	Hao_etal_vs_Zhang_etal	PBMC	Synovium
CD20-Ab	0.81397826	Hao_etal	Zhang_etal	Hao_etal_vs_Zhang_etal	PBMC	Synovium
CD206-Ab	0.766815853	Hao_etal	Zhang_etal	Hao_etal_vs_Zhang_etal	PBMC	Synovium
CD24-Ab	0.559139332	Hao_etal	Zhang_etal	Hao_etal_vs_Zhang_etal	PBMC	Synovium
CD273-Ab	0.363272189	Hao_etal	Zhang_etal	Hao_etal_vs_Zhang_etal	PBMC	Synovium
CD274-Ab	0.200581557	Hao_etal	Zhang_etal	Hao_etal_vs_Zhang_etal	PBMC	Synovium
CD278-Ab	0.684097086	Hao_etal	Zhang_etal	Hao_etal_vs_Zhang_etal	PBMC	Synovium
CD279-Ab	0.719818174	Hao_etal	Zhang_etal	Hao_etal_vs_Zhang_etal	PBMC	Synovium
CD3-1-Ab	0.885717908	Hao_etal	Zhang_etal	Hao_etal_vs_Zhang_etal	PBMC	Synovium
CD31-Ab	0.870209214	Hao_etal	Zhang_etal	Hao_etal_vs_Zhang_etal	PBMC	Synovium
CD34-Ab	0.855829283	Hao_etal	Zhang_etal	Hao_etal_vs_Zhang_etal	PBMC	Synovium
CD45RA-Ab	0.133386548	Hao_etal	Zhang_etal	Hao_etal_vs_Zhang_etal	PBMC	Synovium
CD64-Ab	0.8683867	Hao_etal	Zhang_etal	Hao_etal_vs_Zhang_etal	PBMC	Synovium
CD69-Ab	0.403211003	Hao_etal	Zhang_etal	Hao_etal_vs_Zhang_etal	PBMC	Synovium
CD86-Ab	0.528956912	Hao_etal	Zhang_etal	Hao_etal_vs_Zhang_etal	PBMC	Synovium
HLA-DR-Ab	0.823193649	Hao_etal	Zhang_etal	Hao_etal_vs_Zhang_etal	PBMC	Synovium
CD31-Ab	0.388161051	Hao_etal	Zhang_etal	Hao_etal_vs_Zhang_etal	PBMC	Synovium
CD34-Ab	0.295706554	Hao_etal	Zhang_etal	Hao_etal_vs_Zhang_etal	PBMC	Synovium
CD3-1-Ab	0.851219203	Hao_etal	Zhang_etal	Hao_etal_vs_Zhang_etal	PBMC	Synovium
CD20-Ab	0.680466104	Hao_etal	Zhang_etal	Hao_etal_vs_Zhang_etal	PBMC	Synovium
CD24-Ab	0.389685628	Hao_etal	Zhang_etal	Hao_etal_vs_Zhang_etal	PBMC	Synovium
CD146-Ab	0.064314802	Hao_etal	Zhang_etal	Hao_etal_vs_Zhang_etal	PBMC	Synovium
CD45RA-Ab	0.640018192	Hao_etal	Zhang_etal	Hao_etal_vs_Zhang_etal	PBMC	Synovium
CD206-Ab	0.077073028	Hao_etal	Zhang_etal	Hao_etal_vs_Zhang_etal	PBMC	Synovium
CD1c-Ab	0.338258596	Hao_etal	Zhang_etal	Hao_etal_vs_Zhang_etal	PBMC	Synovium
Podoplanin-Ab	0.00272488	Hao_etal	Zhang_etal	Hao_etal_vs_Zhang_etal	PBMC	Synovium
CD279-Ab	0.618480275	Hao_etal	Zhang_etal	Hao_etal_vs_Zhang_etal	PBMC	Synovium
CD278-Ab	0.681611836	Hao_etal	Zhang_etal	Hao_etal_vs_Zhang_etal	PBMC	Synovium
CD274-Ab	0.062104992	Hao_etal	Zhang_etal	Hao_etal_vs_Zhang_etal	PBMC	Synovium
CD90-Ab	-0.067308892	Hao_etal	Zhang_etal	Hao_etal_vs_Zhang_etal	PBMC	Synovium
CD16-Ab	0.323494098	Hao_etal	Zhang_etal	Hao_etal_vs_Zhang_etal	PBMC	Synovium
CD19-Ab	0.753904051	Hao_etal	Zhang_etal	Hao_etal_vs_Zhang_etal	PBMC	Synovium
HLA-DR-Ab	0.653008102	Hao_etal	Zhang_etal	Hao_etal_vs_Zhang_etal	PBMC	Synovium
CD86-Ab	0.447488872	Hao_etal	Zhang_etal	Hao_etal_vs_Zhang_etal	PBMC	Synovium
CD64-Ab	0.699806683	Hao_etal	Zhang_etal	Hao_etal_vs_Zhang_etal	PBMC	Synovium
CD69-Ab	-0.136261853	Hao_etal	Zhang_etal	Hao_etal_vs_Zhang_etal	PBMC	Synovium
CD195-Ab	0.319301877	Hao_etal	Zhang_etal	Hao_etal_vs_Zhang_etal	PBMC	Synovium
CD196-Ab	0.131193456	Hao_etal	Zhang_etal	Hao_etal_vs_Zhang_etal	PBMC	Synovium
CD273-Ab	0.025134819	Hao_etal	Zhang_etal	Hao_etal_vs_Zhang_etal	PBMC	Synovium
CD161-Ab	0.278269254	Hao_etal	Zhang_etal	Hao_etal_vs_Zhang_etal	PBMC	Synovium
CD163-Ab	0.375537821	Hao_etal	Zhang_etal	Hao_etal_vs_Zhang_etal	PBMC	Synovium
CD11c-Ab	0.642336499	Hao_etal	Zhang_etal	Hao_etal_vs_Zhang_etal	PBMC	Synovium
CD11c-Ab	0.233781526	Hao_etal	Zhang_etal	Hao_etal_vs_Zhang_etal	PBMC	Synovium
CD146-Ab	-0.004303593	Hao_etal	Zhang_etal	Hao_etal_vs_Zhang_etal	PBMC	Synovium
CD161-Ab	-0.023858431	Hao_etal	Zhang_etal	Hao_etal_vs_Zhang_etal	PBMC	Synovium
CD163-Ab	-0.158175813	Hao_etal	Zhang_etal	Hao_etal_vs_Zhang_etal	PBMC	Synovium
CD16-Ab	0.078574397	Hao_etal	Zhang_etal	Hao_etal_vs_Zhang_etal	PBMC	Synovium
CD195-Ab	0.01817133	Hao_etal	Zhang_etal	Hao_etal_vs_Zhang_etal	PBMC	Synovium
CD196-Ab	0.03468526	Hao_etal	Zhang_etal	Hao_etal_vs_Zhang_etal	PBMC	Synovium
CD19-Ab	-0.003376082	Hao_etal	Zhang_etal	Hao_etal_vs_Zhang_etal	PBMC	Synovium
CD1c-Ab	0.088585796	Hao_etal	Zhang_etal	Hao_etal_vs_Zhang_etal	PBMC	Synovium
CD206-Ab	-0.095208286	Hao_etal	Zhang_etal	Hao_etal_vs_Zhang_etal	PBMC	Synovium
CD20-Ab	-0.097838583	Hao_etal	Zhang_etal	Hao_etal_vs_Zhang_etal	PBMC	Synovium
CD24-Ab	0.171418595	Hao_etal	Zhang_etal	Hao_etal_vs_Zhang_etal	PBMC	Synovium
CD273-Ab	-0.042515069	Hao_etal	Zhang_etal	Hao_etal_vs_Zhang_etal	PBMC	Synovium
CD274-Ab	0.022757115	Hao_etal	Zhang_etal	Hao_etal_vs_Zhang_etal	PBMC	Synovium
CD278-Ab	0.06347668	Hao_etal	Zhang_etal	Hao_etal_vs_Zhang_etal	PBMC	Synovium
CD279-Ab	-0.21221324	Hao_etal	Zhang_etal	Hao_etal_vs_Zhang_etal	PBMC	Synovium
CD31-Ab	0.071011277	Hao_etal	Zhang_etal	Hao_etal_vs_Zhang_etal	PBMC	Synovium
CD34-Ab	-0.148616639	Hao_etal	Zhang_etal	Hao_etal_vs_Zhang_etal	PBMC	Synovium
CD3-1-Ab	0.148922094	Hao_etal	Zhang_etal	Hao_etal_vs_Zhang_etal	PBMC	Synovium
CD45RA-Ab	0.036409564	Hao_etal	Zhang_etal	Hao_etal_vs_Zhang_etal	PBMC	Synovium
CD64-Ab	-0.147198094	Hao_etal	Zhang_etal	Hao_etal_vs_Zhang_etal	PBMC	Synovium
CD69-Ab	-0.010128258	Hao_etal	Zhang_etal	Hao_etal_vs_Zhang_etal	PBMC	Synovium
CD86-Ab	0.103513613	Hao_etal	Zhang_etal	Hao_etal_vs_Zhang_etal	PBMC	Synovium
CD90-Ab	0.110118496	Hao_etal	Zhang_etal	Hao_etal_vs_Zhang_etal	PBMC	Synovium
HLA-DR-Ab	0.095526362	Hao_etal	Zhang_etal	Hao_etal_vs_Zhang_etal	PBMC	Synovium
Podoplanin-Ab	-0.110126381	Hao_etal	Zhang_etal	Hao_etal_vs_Zhang_etal	PBMC	Synovium
CD11c-Ab	0.153285969	Hao_etal	Zhang_etal	Hao_etal_vs_Zhang_etal	PBMC	Synovium
CD146-Ab	0.009083947	Hao_etal	Zhang_etal	Hao_etal_vs_Zhang_etal	PBMC	Synovium
CD161-Ab	-0.132225488	Hao_etal	Zhang_etal	Hao_etal_vs_Zhang_etal	PBMC	Synovium
CD163-Ab	-0.135044767	Hao_etal	Zhang_etal	Hao_etal_vs_Zhang_etal	PBMC	Synovium
CD16-Ab	-0.051088722	Hao_etal	Zhang_etal	Hao_etal_vs_Zhang_etal	PBMC	Synovium
CD195-Ab	0.126642514	Hao_etal	Zhang_etal	Hao_etal_vs_Zhang_etal	PBMC	Synovium
CD196-Ab	-0.037283254	Hao_etal	Zhang_etal	Hao_etal_vs_Zhang_etal	PBMC	Synovium
CD19-Ab	-0.05014522	Hao_etal	Zhang_etal	Hao_etal_vs_Zhang_etal	PBMC	Synovium
CD1c-Ab	-0.042677223	Hao_etal	Zhang_etal	Hao_etal_vs_Zhang_etal	PBMC	Synovium
CD206-Ab	0.022692343	Hao_etal	Zhang_etal	Hao_etal_vs_Zhang_etal	PBMC	Synovium
CD20-Ab	-0.076536448	Hao_etal	Zhang_etal	Hao_etal_vs_Zhang_etal	PBMC	Synovium
CD24-Ab	-0.054852009	Hao_etal	Zhang_etal	Hao_etal_vs_Zhang_etal	PBMC	Synovium
CD273-Ab	0.005148687	Hao_etal	Zhang_etal	Hao_etal_vs_Zhang_etal	PBMC	Synovium
CD274-Ab	-0.00494695	Hao_etal	Zhang_etal	Hao_etal_vs_Zhang_etal	PBMC	Synovium
CD278-Ab	0.136576641	Hao_etal	Zhang_etal	Hao_etal_vs_Zhang_etal	PBMC	Synovium
CD279-Ab	-0.181736449	Hao_etal	Zhang_etal	Hao_etal_vs_Zhang_etal	PBMC	Synovium
CD31-Ab	-0.011842889	Hao_etal	Zhang_etal	Hao_etal_vs_Zhang_etal	PBMC	Synovium
CD34-Ab	0.060720634	Hao_etal	Zhang_etal	Hao_etal_vs_Zhang_etal	PBMC	Synovium
CD3-1-Ab	-0.080440899	Hao_etal	Zhang_etal	Hao_etal_vs_Zhang_etal	PBMC	Synovium
CD45RA-Ab	0.172065437	Hao_etal	Zhang_etal	Hao_etal_vs_Zhang_etal	PBMC	Synovium
CD64-Ab	0.271655208	Hao_etal	Zhang_etal	Hao_etal_vs_Zhang_etal	PBMC	Synovium
CD69-Ab	-0.004752157	Hao_etal	Zhang_etal	Hao_etal_vs_Zhang_etal	PBMC	Synovium
CD86-Ab	0.098355733	Hao_etal	Zhang_etal	Hao_etal_vs_Zhang_etal	PBMC	Synovium
CD90-Ab	0.044318169	Hao_etal	Zhang_etal	Hao_etal_vs_Zhang_etal	PBMC	Synovium
HLA-DR-Ab	0.137602204	Hao_etal	Zhang_etal	Hao_etal_vs_Zhang_etal	PBMC	Synovium
Podoplanin-Ab	0.194095272	Hao_etal	Zhang_etal	Hao_etal_vs_Zhang_etal	PBMC	Synovium
CD195-Ab	0.204433405	Leader_etal	Hao_etal	Leader_etal_vs_Hao_etal	Lung	PBMC
CD196-Ab	0.394904917	Leader_etal	Hao_etal	Leader_etal_vs_Hao_etal	Lung	PBMC
CD11c-Ab	0.842363668	Leader_etal	Hao_etal	Leader_etal_vs_Hao_etal	Lung	PBMC
CD146-Ab	-0.002973944	Leader_etal	Hao_etal	Leader_etal_vs_Hao_etal	Lung	PBMC
CD16-Ab	0.636326761	Leader_etal	Hao_etal	Leader_etal_vs_Hao_etal	Lung	PBMC
CD161-Ab	0.207806578	Leader_etal	Hao_etal	Leader_etal_vs_Hao_etal	Lung	PBMC
CD163-Ab	0.109073992	Leader_etal	Hao_etal	Leader_etal_vs_Hao_etal	Lung	PBMC
CD19-Ab	0.881205216	Leader_etal	Hao_etal	Leader_etal_vs_Hao_etal	Lung	PBMC
CD1c-Ab	0.57983512	Leader_etal	Hao_etal	Leader_etal_vs_Hao_etal	Lung	PBMC
CD20-Ab	0.821311379	Leader_etal	Hao_etal	Leader_etal_vs_Hao_etal	Lung	PBMC
CD206-Ab	0.001379286	Leader_etal	Hao_etal	Leader_etal_vs_Hao_etal	Lung	PBMC
CD24-Ab	0.329544254	Leader_etal	Hao_etal	Leader_etal_vs_Hao_etal	Lung	PBMC
CD3-1-Ab	0.763815275	Leader_etal	Hao_etal	Leader_etal_vs_Hao_etal	Lung	PBMC
CD31-Ab	0.500915091	Leader_etal	Hao_etal	Leader_etal_vs_Hao_etal	Lung	PBMC
CD34-Ab	-0.203728361	Leader_etal	Hao_etal	Leader_etal_vs_Hao_etal	Lung	PBMC
CD45RA-Ab	0.422466709	Leader_etal	Hao_etal	Leader_etal_vs_Hao_etal	Lung	PBMC
CD64-Ab	0.682781056	Leader_etal	Hao_etal	Leader_etal_vs_Hao_etal	Lung	PBMC
CD69-Ab	-0.070362793	Leader_etal	Hao_etal	Leader_etal_vs_Hao_etal	Lung	PBMC
CD86-Ab	0.792316081	Leader_etal	Hao_etal	Leader_etal_vs_Hao_etal	Lung	PBMC
HLA-DR-Ab	0.586090895	Leader_etal	Hao_etal	Leader_etal_vs_Hao_etal	Lung	PBMC
CD278-Ab	0.021558195	Leader_etal	Hao_etal	Leader_etal_vs_Hao_etal	Lung	PBMC
CD279-Ab	0.24765124	Leader_etal	Hao_etal	Leader_etal_vs_Hao_etal	Lung	PBMC
CD274-Ab	-0.120803998	Leader_etal	Hao_etal	Leader_etal_vs_Hao_etal	Lung	PBMC
CD273-Ab	-0.012704047	Leader_etal	Hao_etal	Leader_etal_vs_Hao_etal	Lung	PBMC
Podoplanin-Ab	-0.17664323	Leader_etal	Hao_etal	Leader_etal_vs_Hao_etal	Lung	PBMC
CD90-Ab	-0.077231596	Leader_etal	Hao_etal	Leader_etal_vs_Hao_etal	Lung	PBMC
CD195-Ab	0.287399839	Leader_etal	Hao_etal	Leader_etal_vs_Hao_etal	Lung	PBMC
CD196-Ab	0.109319475	Leader_etal	Hao_etal	Leader_etal_vs_Hao_etal	Lung	PBMC
CD11c-Ab	0.814516319	Leader_etal	Hao_etal	Leader_etal_vs_Hao_etal	Lung	PBMC
CD146-Ab	0.057218284	Leader_etal	Hao_etal	Leader_etal_vs_Hao_etal	Lung	PBMC
CD16-Ab	0.822629826	Leader_etal	Hao_etal	Leader_etal_vs_Hao_etal	Lung	PBMC
CD161-Ab	0.400219382	Leader_etal	Hao_etal	Leader_etal_vs_Hao_etal	Lung	PBMC
CD163-Ab	0.040933776	Leader_etal	Hao_etal	Leader_etal_vs_Hao_etal	Lung	PBMC
CD19-Ab	0.861987481	Leader_etal	Hao_etal	Leader_etal_vs_Hao_etal	Lung	PBMC
CD1c-Ab	0.435216033	Leader_etal	Hao_etal	Leader_etal_vs_Hao_etal	Lung	PBMC
CD20-Ab	0.740844565	Leader_etal	Hao_etal	Leader_etal_vs_Hao_etal	Lung	PBMC
CD206-Ab	-0.006659029	Leader_etal	Hao_etal	Leader_etal_vs_Hao_etal	Lung	PBMC
CD24-Ab	0.314088739	Leader_etal	Hao_etal	Leader_etal_vs_Hao_etal	Lung	PBMC
CD3-1-Ab	0.846443182	Leader_etal	Hao_etal	Leader_etal_vs_Hao_etal	Lung	PBMC
CD31-Ab	0.753322327	Leader_etal	Hao_etal	Leader_etal_vs_Hao_etal	Lung	PBMC
CD34-Ab	-0.118873241	Leader_etal	Hao_etal	Leader_etal_vs_Hao_etal	Lung	PBMC
CD45RA-Ab	0.637443441	Leader_etal	Hao_etal	Leader_etal_vs_Hao_etal	Lung	PBMC
CD64-Ab	0.343612633	Leader_etal	Hao_etal	Leader_etal_vs_Hao_etal	Lung	PBMC
CD69-Ab	-0.326152466	Leader_etal	Hao_etal	Leader_etal_vs_Hao_etal	Lung	PBMC
CD86-Ab	0.782435718	Leader_etal	Hao_etal	Leader_etal_vs_Hao_etal	Lung	PBMC
HLA-DR-Ab	0.686873204	Leader_etal	Hao_etal	Leader_etal_vs_Hao_etal	Lung	PBMC
CD278-Ab	0.607831914	Leader_etal	Hao_etal	Leader_etal_vs_Hao_etal	Lung	PBMC
CD279-Ab	0.306729069	Leader_etal	Hao_etal	Leader_etal_vs_Hao_etal	Lung	PBMC
CD274-Ab	-0.061551662	Leader_etal	Hao_etal	Leader_etal_vs_Hao_etal	Lung	PBMC
CD273-Ab	0.067992529	Leader_etal	Hao_etal	Leader_etal_vs_Hao_etal	Lung	PBMC
Podoplanin-Ab	-0.009397295	Leader_etal	Hao_etal	Leader_etal_vs_Hao_etal	Lung	PBMC
CD90-Ab	0.080358012	Leader_etal	Hao_etal	Leader_etal_vs_Hao_etal	Lung	PBMC
CD195-Ab	0.07156584	Leader_etal	Hao_etal	Leader_etal_vs_Hao_etal	Lung	PBMC
CD196-Ab	0.007532905	Leader_etal	Hao_etal	Leader_etal_vs_Hao_etal	Lung	PBMC
CD11c-Ab	0.627758165	Leader_etal	Hao_etal	Leader_etal_vs_Hao_etal	Lung	PBMC
CD146-Ab	0.071624297	Leader_etal	Hao_etal	Leader_etal_vs_Hao_etal	Lung	PBMC
CD16-Ab	0.228665947	Leader_etal	Hao_etal	Leader_etal_vs_Hao_etal	Lung	PBMC
CD161-Ab	0.089397182	Leader_etal	Hao_etal	Leader_etal_vs_Hao_etal	Lung	PBMC
CD163-Ab	0.169355276	Leader_etal	Hao_etal	Leader_etal_vs_Hao_etal	Lung	PBMC
CD19-Ab	0.618479351	Leader_etal	Hao_etal	Leader_etal_vs_Hao_etal	Lung	PBMC
CD1c-Ab	0.303922556	Leader_etal	Hao_etal	Leader_etal_vs_Hao_etal	Lung	PBMC
CD20-Ab	0.5897197	Leader_etal	Hao_etal	Leader_etal_vs_Hao_etal	Lung	PBMC
CD206-Ab	0.003646967	Leader_etal	Hao_etal	Leader_etal_vs_Hao_etal	Lung	PBMC
CD24-Ab	0.334403686	Leader_etal	Hao_etal	Leader_etal_vs_Hao_etal	Lung	PBMC
CD3-1-Ab	0.399428626	Leader_etal	Hao_etal	Leader_etal_vs_Hao_etal	Lung	PBMC
CD31-Ab	0.118202063	Leader_etal	Hao_etal	Leader_etal_vs_Hao_etal	Lung	PBMC
CD34-Ab	-0.003246647	Leader_etal	Hao_etal	Leader_etal_vs_Hao_etal	Lung	PBMC
CD45RA-Ab	0.184298967	Leader_etal	Hao_etal	Leader_etal_vs_Hao_etal	Lung	PBMC
CD64-Ab	-0.236225803	Leader_etal	Hao_etal	Leader_etal_vs_Hao_etal	Lung	PBMC
CD69-Ab	-0.304937663	Leader_etal	Hao_etal	Leader_etal_vs_Hao_etal	Lung	PBMC
CD86-Ab	0.673351374	Leader_etal	Hao_etal	Leader_etal_vs_Hao_etal	Lung	PBMC
HLA-DR-Ab	0.444601235	Leader_etal	Hao_etal	Leader_etal_vs_Hao_etal	Lung	PBMC
CD278-Ab	0.506571408	Leader_etal	Hao_etal	Leader_etal_vs_Hao_etal	Lung	PBMC
CD279-Ab	0.108185587	Leader_etal	Hao_etal	Leader_etal_vs_Hao_etal	Lung	PBMC
CD274-Ab	0.03961504	Leader_etal	Hao_etal	Leader_etal_vs_Hao_etal	Lung	PBMC
CD273-Ab	0.026096656	Leader_etal	Hao_etal	Leader_etal_vs_Hao_etal	Lung	PBMC
Podoplanin-Ab	-0.057736656	Leader_etal	Hao_etal	Leader_etal_vs_Hao_etal	Lung	PBMC
CD90-Ab	-0.026586144	Leader_etal	Hao_etal	Leader_etal_vs_Hao_etal	Lung	PBMC
CD195-Ab	0.197207746	Leader_etal	Hao_etal	Leader_etal_vs_Hao_etal	Lung	PBMC
CD196-Ab	-0.020338721	Leader_etal	Hao_etal	Leader_etal_vs_Hao_etal	Lung	PBMC
CD11c-Ab	0.50380583	Leader_etal	Hao_etal	Leader_etal_vs_Hao_etal	Lung	PBMC
CD146-Ab	0.006676703	Leader_etal	Hao_etal	Leader_etal_vs_Hao_etal	Lung	PBMC
CD16-Ab	0.272413769	Leader_etal	Hao_etal	Leader_etal_vs_Hao_etal	Lung	PBMC
CD161-Ab	0.141625139	Leader_etal	Hao_etal	Leader_etal_vs_Hao_etal	Lung	PBMC
CD163-Ab	0.087162957	Leader_etal	Hao_etal	Leader_etal_vs_Hao_etal	Lung	PBMC
CD19-Ab	0.688260494	Leader_etal	Hao_etal	Leader_etal_vs_Hao_etal	Lung	PBMC
CD1c-Ab	0.291046918	Leader_etal	Hao_etal	Leader_etal_vs_Hao_etal	Lung	PBMC
CD20-Ab	0.678705467	Leader_etal	Hao_etal	Leader_etal_vs_Hao_etal	Lung	PBMC
CD206-Ab	-0.0220395	Leader_etal	Hao_etal	Leader_etal_vs_Hao_etal	Lung	PBMC
CD24-Ab	0.052518832	Leader_etal	Hao_etal	Leader_etal_vs_Hao_etal	Lung	PBMC
CD3-1-Ab	0.476175567	Leader_etal	Hao_etal	Leader_etal_vs_Hao_etal	Lung	PBMC
CD31-Ab	0.447684541	Leader_etal	Hao_etal	Leader_etal_vs_Hao_etal	Lung	PBMC
CD34-Ab	-0.057194473	Leader_etal	Hao_etal	Leader_etal_vs_Hao_etal	Lung	PBMC
CD45RA-Ab	0.592933858	Leader_etal	Hao_etal	Leader_etal_vs_Hao_etal	Lung	PBMC
CD64-Ab	0.027002318	Leader_etal	Hao_etal	Leader_etal_vs_Hao_etal	Lung	PBMC
CD69-Ab	-0.16556495	Leader_etal	Hao_etal	Leader_etal_vs_Hao_etal	Lung	PBMC
CD86-Ab	0.630683582	Leader_etal	Hao_etal	Leader_etal_vs_Hao_etal	Lung	PBMC
HLA-DR-Ab	0.577096377	Leader_etal	Hao_etal	Leader_etal_vs_Hao_etal	Lung	PBMC
CD278-Ab	0.456678906	Leader_etal	Hao_etal	Leader_etal_vs_Hao_etal	Lung	PBMC
CD279-Ab	0.250249926	Leader_etal	Hao_etal	Leader_etal_vs_Hao_etal	Lung	PBMC
CD274-Ab	0.04330933	Leader_etal	Hao_etal	Leader_etal_vs_Hao_etal	Lung	PBMC
CD273-Ab	0.036581288	Leader_etal	Hao_etal	Leader_etal_vs_Hao_etal	Lung	PBMC
Podoplanin-Ab	0.002831991	Leader_etal	Hao_etal	Leader_etal_vs_Hao_etal	Lung	PBMC
CD90-Ab	0.013811975	Leader_etal	Hao_etal	Leader_etal_vs_Hao_etal	Lung	PBMC
CD195-Ab	0.304995549	Leader_etal	Hao_etal	Leader_etal_vs_Hao_etal	Lung	PBMC
CD196-Ab	0.139507627	Leader_etal	Hao_etal	Leader_etal_vs_Hao_etal	Lung	PBMC
CD11c-Ab	0.824328876	Leader_etal	Hao_etal	Leader_etal_vs_Hao_etal	Lung	PBMC
CD146-Ab	0.020076585	Leader_etal	Hao_etal	Leader_etal_vs_Hao_etal	Lung	PBMC
CD16-Ab	0.717967474	Leader_etal	Hao_etal	Leader_etal_vs_Hao_etal	Lung	PBMC
CD161-Ab	0.378345321	Leader_etal	Hao_etal	Leader_etal_vs_Hao_etal	Lung	PBMC
CD163-Ab	-0.151167118	Leader_etal	Hao_etal	Leader_etal_vs_Hao_etal	Lung	PBMC
CD19-Ab	0.905212768	Leader_etal	Hao_etal	Leader_etal_vs_Hao_etal	Lung	PBMC
CD1c-Ab	0.503606696	Leader_etal	Hao_etal	Leader_etal_vs_Hao_etal	Lung	PBMC
CD20-Ab	0.849259546	Leader_etal	Hao_etal	Leader_etal_vs_Hao_etal	Lung	PBMC
CD206-Ab	0.087747509	Leader_etal	Hao_etal	Leader_etal_vs_Hao_etal	Lung	PBMC
CD24-Ab	0.436106382	Leader_etal	Hao_etal	Leader_etal_vs_Hao_etal	Lung	PBMC
CD3-1-Ab	0.79173524	Leader_etal	Hao_etal	Leader_etal_vs_Hao_etal	Lung	PBMC
CD31-Ab	0.764300888	Leader_etal	Hao_etal	Leader_etal_vs_Hao_etal	Lung	PBMC
CD34-Ab	-0.091322055	Leader_etal	Hao_etal	Leader_etal_vs_Hao_etal	Lung	PBMC
CD45RA-Ab	0.5625274	Leader_etal	Hao_etal	Leader_etal_vs_Hao_etal	Lung	PBMC
CD64-Ab	0.368010611	Leader_etal	Hao_etal	Leader_etal_vs_Hao_etal	Lung	PBMC
CD69-Ab	-0.193896661	Leader_etal	Hao_etal	Leader_etal_vs_Hao_etal	Lung	PBMC
CD86-Ab	0.636366433	Leader_etal	Hao_etal	Leader_etal_vs_Hao_etal	Lung	PBMC
HLA-DR-Ab	0.650654519	Leader_etal	Hao_etal	Leader_etal_vs_Hao_etal	Lung	PBMC
CD278-Ab	0.433792055	Leader_etal	Hao_etal	Leader_etal_vs_Hao_etal	Lung	PBMC
CD279-Ab	0.263241791	Leader_etal	Hao_etal	Leader_etal_vs_Hao_etal	Lung	PBMC
CD274-Ab	-0.032942495	Leader_etal	Hao_etal	Leader_etal_vs_Hao_etal	Lung	PBMC
CD273-Ab	0.076378454	Leader_etal	Hao_etal	Leader_etal_vs_Hao_etal	Lung	PBMC
Podoplanin-Ab	0.017171846	Leader_etal	Hao_etal	Leader_etal_vs_Hao_etal	Lung	PBMC
CD90-Ab	-0.086455946	Leader_etal	Hao_etal	Leader_etal_vs_Hao_etal	Lung	PBMC
CD195-Ab	0.089569845	Leader_etal	Hao_etal	Leader_etal_vs_Hao_etal	Lung	PBMC
CD196-Ab	0.251428407	Leader_etal	Hao_etal	Leader_etal_vs_Hao_etal	Lung	PBMC
CD11c-Ab	0.846670491	Leader_etal	Hao_etal	Leader_etal_vs_Hao_etal	Lung	PBMC
CD146-Ab	-0.046356715	Leader_etal	Hao_etal	Leader_etal_vs_Hao_etal	Lung	PBMC
CD16-Ab	0.799638938	Leader_etal	Hao_etal	Leader_etal_vs_Hao_etal	Lung	PBMC
CD161-Ab	0.170229496	Leader_etal	Hao_etal	Leader_etal_vs_Hao_etal	Lung	PBMC
CD163-Ab	0.139294905	Leader_etal	Hao_etal	Leader_etal_vs_Hao_etal	Lung	PBMC
CD19-Ab	0.87330777	Leader_etal	Hao_etal	Leader_etal_vs_Hao_etal	Lung	PBMC
CD1c-Ab	0.482517476	Leader_etal	Hao_etal	Leader_etal_vs_Hao_etal	Lung	PBMC
CD20-Ab	0.734519655	Leader_etal	Hao_etal	Leader_etal_vs_Hao_etal	Lung	PBMC
CD206-Ab	0.165316284	Leader_etal	Hao_etal	Leader_etal_vs_Hao_etal	Lung	PBMC
CD24-Ab	0.248036159	Leader_etal	Hao_etal	Leader_etal_vs_Hao_etal	Lung	PBMC
CD3-1-Ab	0.758479994	Leader_etal	Hao_etal	Leader_etal_vs_Hao_etal	Lung	PBMC
CD31-Ab	0.210232869	Leader_etal	Hao_etal	Leader_etal_vs_Hao_etal	Lung	PBMC
CD34-Ab	0.082325055	Leader_etal	Hao_etal	Leader_etal_vs_Hao_etal	Lung	PBMC
CD45RA-Ab	0.477704663	Leader_etal	Hao_etal	Leader_etal_vs_Hao_etal	Lung	PBMC
CD64-Ab	0.745480076	Leader_etal	Hao_etal	Leader_etal_vs_Hao_etal	Lung	PBMC
CD69-Ab	-0.324422198	Leader_etal	Hao_etal	Leader_etal_vs_Hao_etal	Lung	PBMC
CD86-Ab	0.67635355	Leader_etal	Hao_etal	Leader_etal_vs_Hao_etal	Lung	PBMC
HLA-DR-Ab	0.752170814	Leader_etal	Hao_etal	Leader_etal_vs_Hao_etal	Lung	PBMC
CD278-Ab	0.430985421	Leader_etal	Hao_etal	Leader_etal_vs_Hao_etal	Lung	PBMC
CD279-Ab	0.012593751	Leader_etal	Hao_etal	Leader_etal_vs_Hao_etal	Lung	PBMC
CD274-Ab	-0.005834664	Leader_etal	Hao_etal	Leader_etal_vs_Hao_etal	Lung	PBMC
CD273-Ab	-0.009070611	Leader_etal	Hao_etal	Leader_etal_vs_Hao_etal	Lung	PBMC
Podoplanin-Ab	-0.04780326	Leader_etal	Hao_etal	Leader_etal_vs_Hao_etal	Lung	PBMC
CD90-Ab	-0.018140927	Leader_etal	Hao_etal	Leader_etal_vs_Hao_etal	Lung	PBMC
CD11c-Ab	0.809419489	Leader_etal	Hao_etal	Leader_etal_vs_Hao_etal	Lung	PBMC
CD146-Ab	0.183365886	Leader_etal	Hao_etal	Leader_etal_vs_Hao_etal	Lung	PBMC
CD161-Ab	0.713939401	Leader_etal	Hao_etal	Leader_etal_vs_Hao_etal	Lung	PBMC
CD163-Ab	0.437872169	Leader_etal	Hao_etal	Leader_etal_vs_Hao_etal	Lung	PBMC
CD16-Ab	0.823298588	Leader_etal	Hao_etal	Leader_etal_vs_Hao_etal	Lung	PBMC
CD195-Ab	0.377713458	Leader_etal	Hao_etal	Leader_etal_vs_Hao_etal	Lung	PBMC
CD196-Ab	0.416506203	Leader_etal	Hao_etal	Leader_etal_vs_Hao_etal	Lung	PBMC
CD19-Ab	0.948191257	Leader_etal	Hao_etal	Leader_etal_vs_Hao_etal	Lung	PBMC
CD1c-Ab	0.486837413	Leader_etal	Hao_etal	Leader_etal_vs_Hao_etal	Lung	PBMC
CD206-Ab	0.022757768	Leader_etal	Hao_etal	Leader_etal_vs_Hao_etal	Lung	PBMC
CD20-Ab	0.868841546	Leader_etal	Hao_etal	Leader_etal_vs_Hao_etal	Lung	PBMC
CD24-Ab	0.422336122	Leader_etal	Hao_etal	Leader_etal_vs_Hao_etal	Lung	PBMC
CD273-Ab	0.047908857	Leader_etal	Hao_etal	Leader_etal_vs_Hao_etal	Lung	PBMC
CD274-Ab	0.015129826	Leader_etal	Hao_etal	Leader_etal_vs_Hao_etal	Lung	PBMC
CD278-Ab	0.702536249	Leader_etal	Hao_etal	Leader_etal_vs_Hao_etal	Lung	PBMC
CD279-Ab	0.451181177	Leader_etal	Hao_etal	Leader_etal_vs_Hao_etal	Lung	PBMC
CD31-Ab	0.824424463	Leader_etal	Hao_etal	Leader_etal_vs_Hao_etal	Lung	PBMC
CD3-1-Ab	0.874775447	Leader_etal	Hao_etal	Leader_etal_vs_Hao_etal	Lung	PBMC
CD3-1-Ab	0.874775447	Leader_etal	Hao_etal	Leader_etal_vs_Hao_etal	Lung	PBMC
CD34-Ab	0.22998251	Leader_etal	Hao_etal	Leader_etal_vs_Hao_etal	Lung	PBMC
CD45RA-Ab	0.047213857	Leader_etal	Hao_etal	Leader_etal_vs_Hao_etal	Lung	PBMC
CD64-Ab	0.913791955	Leader_etal	Hao_etal	Leader_etal_vs_Hao_etal	Lung	PBMC
CD69-Ab	-0.398460526	Leader_etal	Hao_etal	Leader_etal_vs_Hao_etal	Lung	PBMC
CD86-Ab	0.839338894	Leader_etal	Hao_etal	Leader_etal_vs_Hao_etal	Lung	PBMC
HLA-DR-Ab	0.751779169	Leader_etal	Hao_etal	Leader_etal_vs_Hao_etal	Lung	PBMC
CD195-Ab	0.228909766	Leader_etal	Hao_etal	Leader_etal_vs_Hao_etal	Lung	PBMC
CD196-Ab	0.338498947	Leader_etal	Hao_etal	Leader_etal_vs_Hao_etal	Lung	PBMC
CD11c-Ab	0.758452268	Leader_etal	Hao_etal	Leader_etal_vs_Hao_etal	Lung	PBMC
CD146-Ab	0.002697245	Leader_etal	Hao_etal	Leader_etal_vs_Hao_etal	Lung	PBMC
CD16-Ab	0.699096587	Leader_etal	Hao_etal	Leader_etal_vs_Hao_etal	Lung	PBMC
CD161-Ab	0.300738632	Leader_etal	Hao_etal	Leader_etal_vs_Hao_etal	Lung	PBMC
CD163-Ab	0.178693321	Leader_etal	Hao_etal	Leader_etal_vs_Hao_etal	Lung	PBMC
CD19-Ab	0.816285604	Leader_etal	Hao_etal	Leader_etal_vs_Hao_etal	Lung	PBMC
CD1c-Ab	0.474470114	Leader_etal	Hao_etal	Leader_etal_vs_Hao_etal	Lung	PBMC
CD20-Ab	0.649986449	Leader_etal	Hao_etal	Leader_etal_vs_Hao_etal	Lung	PBMC
CD206-Ab	0.045201946	Leader_etal	Hao_etal	Leader_etal_vs_Hao_etal	Lung	PBMC
CD24-Ab	0.089286539	Leader_etal	Hao_etal	Leader_etal_vs_Hao_etal	Lung	PBMC
CD3-1-Ab	0.858744963	Leader_etal	Hao_etal	Leader_etal_vs_Hao_etal	Lung	PBMC
CD31-Ab	0.780535831	Leader_etal	Hao_etal	Leader_etal_vs_Hao_etal	Lung	PBMC
CD34-Ab	-0.034587191	Leader_etal	Hao_etal	Leader_etal_vs_Hao_etal	Lung	PBMC
CD45RA-Ab	0.528698654	Leader_etal	Hao_etal	Leader_etal_vs_Hao_etal	Lung	PBMC
CD64-Ab	0.004790008	Leader_etal	Hao_etal	Leader_etal_vs_Hao_etal	Lung	PBMC
CD69-Ab	0.055757848	Leader_etal	Hao_etal	Leader_etal_vs_Hao_etal	Lung	PBMC
CD86-Ab	0.679430372	Leader_etal	Hao_etal	Leader_etal_vs_Hao_etal	Lung	PBMC
HLA-DR-Ab	0.628978535	Leader_etal	Hao_etal	Leader_etal_vs_Hao_etal	Lung	PBMC
CD278-Ab	0.661320384	Leader_etal	Hao_etal	Leader_etal_vs_Hao_etal	Lung	PBMC
CD279-Ab	0.233680936	Leader_etal	Hao_etal	Leader_etal_vs_Hao_etal	Lung	PBMC
CD274-Ab	0.005927349	Leader_etal	Hao_etal	Leader_etal_vs_Hao_etal	Lung	PBMC
CD273-Ab	0.083773703	Leader_etal	Hao_etal	Leader_etal_vs_Hao_etal	Lung	PBMC
Podoplanin-Ab	-0.036280795	Leader_etal	Hao_etal	Leader_etal_vs_Hao_etal	Lung	PBMC
CD90-Ab	-0.002618484	Leader_etal	Hao_etal	Leader_etal_vs_Hao_etal	Lung	PBMC
CD31-Ab	0.206521394	Leader_etal	Hao_etal	Leader_etal_vs_Hao_etal	Lung	PBMC
CD34-Ab	0.165889945	Leader_etal	Hao_etal	Leader_etal_vs_Hao_etal	Lung	PBMC
CD3-1-Ab	-0.007218251	Leader_etal	Hao_etal	Leader_etal_vs_Hao_etal	Lung	PBMC
CD20-Ab	-0.124845129	Leader_etal	Hao_etal	Leader_etal_vs_Hao_etal	Lung	PBMC
CD24-Ab	0.061318049	Leader_etal	Hao_etal	Leader_etal_vs_Hao_etal	Lung	PBMC
CD146-Ab	-0.037014317	Leader_etal	Hao_etal	Leader_etal_vs_Hao_etal	Lung	PBMC
CD45RA-Ab	-0.034810863	Leader_etal	Hao_etal	Leader_etal_vs_Hao_etal	Lung	PBMC
CD206-Ab	-0.001191219	Leader_etal	Hao_etal	Leader_etal_vs_Hao_etal	Lung	PBMC
CD1c-Ab	0.158508079	Leader_etal	Hao_etal	Leader_etal_vs_Hao_etal	Lung	PBMC
Podoplanin-Ab	0.192247785	Leader_etal	Hao_etal	Leader_etal_vs_Hao_etal	Lung	PBMC
CD279-Ab	0.122074532	Leader_etal	Hao_etal	Leader_etal_vs_Hao_etal	Lung	PBMC
CD278-Ab	-0.070942293	Leader_etal	Hao_etal	Leader_etal_vs_Hao_etal	Lung	PBMC
CD274-Ab	-0.060381952	Leader_etal	Hao_etal	Leader_etal_vs_Hao_etal	Lung	PBMC
CD90-Ab	-0.218101627	Leader_etal	Hao_etal	Leader_etal_vs_Hao_etal	Lung	PBMC
CD16-Ab	0.309180925	Leader_etal	Hao_etal	Leader_etal_vs_Hao_etal	Lung	PBMC
CD19-Ab	-0.056129158	Leader_etal	Hao_etal	Leader_etal_vs_Hao_etal	Lung	PBMC
HLA-DR-Ab	0.328680901	Leader_etal	Hao_etal	Leader_etal_vs_Hao_etal	Lung	PBMC
CD86-Ab	0.435816632	Leader_etal	Hao_etal	Leader_etal_vs_Hao_etal	Lung	PBMC
CD64-Ab	-0.171558767	Leader_etal	Hao_etal	Leader_etal_vs_Hao_etal	Lung	PBMC
CD69-Ab	0.354247011	Leader_etal	Hao_etal	Leader_etal_vs_Hao_etal	Lung	PBMC
CD195-Ab	0.055012807	Leader_etal	Hao_etal	Leader_etal_vs_Hao_etal	Lung	PBMC
CD196-Ab	0.333888572	Leader_etal	Hao_etal	Leader_etal_vs_Hao_etal	Lung	PBMC
CD273-Ab	0.167776628	Leader_etal	Hao_etal	Leader_etal_vs_Hao_etal	Lung	PBMC
CD161-Ab	0.007314771	Leader_etal	Hao_etal	Leader_etal_vs_Hao_etal	Lung	PBMC
CD163-Ab	0.136699699	Leader_etal	Hao_etal	Leader_etal_vs_Hao_etal	Lung	PBMC
CD11c-Ab	0.605679715	Leader_etal	Hao_etal	Leader_etal_vs_Hao_etal	Lung	PBMC
CD31-Ab	-0.58909225	Leader_etal	Hao_etal	Leader_etal_vs_Hao_etal	Lung	PBMC
CD34-Ab	0.165897542	Leader_etal	Hao_etal	Leader_etal_vs_Hao_etal	Lung	PBMC
CD3-1-Ab	-0.089916126	Leader_etal	Hao_etal	Leader_etal_vs_Hao_etal	Lung	PBMC
CD20-Ab	0.044834864	Leader_etal	Hao_etal	Leader_etal_vs_Hao_etal	Lung	PBMC
CD24-Ab	0.051606105	Leader_etal	Hao_etal	Leader_etal_vs_Hao_etal	Lung	PBMC
CD146-Ab	0.078511966	Leader_etal	Hao_etal	Leader_etal_vs_Hao_etal	Lung	PBMC
CD45RA-Ab	0.307022815	Leader_etal	Hao_etal	Leader_etal_vs_Hao_etal	Lung	PBMC
CD206-Ab	0.187873679	Leader_etal	Hao_etal	Leader_etal_vs_Hao_etal	Lung	PBMC
CD1c-Ab	0.020815242	Leader_etal	Hao_etal	Leader_etal_vs_Hao_etal	Lung	PBMC
Podoplanin-Ab	0.13242982	Leader_etal	Hao_etal	Leader_etal_vs_Hao_etal	Lung	PBMC
CD279-Ab	0.04132736	Leader_etal	Hao_etal	Leader_etal_vs_Hao_etal	Lung	PBMC
CD278-Ab	0.083585534	Leader_etal	Hao_etal	Leader_etal_vs_Hao_etal	Lung	PBMC
CD274-Ab	0.236928496	Leader_etal	Hao_etal	Leader_etal_vs_Hao_etal	Lung	PBMC
CD90-Ab	0.124664029	Leader_etal	Hao_etal	Leader_etal_vs_Hao_etal	Lung	PBMC
CD16-Ab	-0.124986409	Leader_etal	Hao_etal	Leader_etal_vs_Hao_etal	Lung	PBMC
CD19-Ab	0.200084879	Leader_etal	Hao_etal	Leader_etal_vs_Hao_etal	Lung	PBMC
HLA-DR-Ab	0.236230657	Leader_etal	Hao_etal	Leader_etal_vs_Hao_etal	Lung	PBMC
CD86-Ab	0.494110418	Leader_etal	Hao_etal	Leader_etal_vs_Hao_etal	Lung	PBMC
CD64-Ab	0.09976741	Leader_etal	Hao_etal	Leader_etal_vs_Hao_etal	Lung	PBMC
CD69-Ab	0.302839651	Leader_etal	Hao_etal	Leader_etal_vs_Hao_etal	Lung	PBMC
CD195-Ab	0.04704291	Leader_etal	Hao_etal	Leader_etal_vs_Hao_etal	Lung	PBMC
CD196-Ab	0.127508033	Leader_etal	Hao_etal	Leader_etal_vs_Hao_etal	Lung	PBMC
CD273-Ab	0.087620737	Leader_etal	Hao_etal	Leader_etal_vs_Hao_etal	Lung	PBMC
CD161-Ab	-0.069466241	Leader_etal	Hao_etal	Leader_etal_vs_Hao_etal	Lung	PBMC
CD163-Ab	0.323628441	Leader_etal	Hao_etal	Leader_etal_vs_Hao_etal	Lung	PBMC
CD11c-Ab	0.638818104	Leader_etal	Hao_etal	Leader_etal_vs_Hao_etal	Lung	PBMC
CD195-Ab	0.75609843	Leader_etal	Leader_etal	Leader_etal_vs_Leader_etal	Lung	Lung
CD196-Ab	0.782450663	Leader_etal	Leader_etal	Leader_etal_vs_Leader_etal	Lung	Lung
CD11c-Ab	0.886985607	Leader_etal	Leader_etal	Leader_etal_vs_Leader_etal	Lung	Lung
CD146-Ab	0.857212987	Leader_etal	Leader_etal	Leader_etal_vs_Leader_etal	Lung	Lung
CD16-Ab	0.789765231	Leader_etal	Leader_etal	Leader_etal_vs_Leader_etal	Lung	Lung
CD161-Ab	0.765492709	Leader_etal	Leader_etal	Leader_etal_vs_Leader_etal	Lung	Lung
CD163-Ab	0.826648009	Leader_etal	Leader_etal	Leader_etal_vs_Leader_etal	Lung	Lung
CD19-Ab	0.790923081	Leader_etal	Leader_etal	Leader_etal_vs_Leader_etal	Lung	Lung
CD1c-Ab	0.764621557	Leader_etal	Leader_etal	Leader_etal_vs_Leader_etal	Lung	Lung
CD20-Ab	0.695228791	Leader_etal	Leader_etal	Leader_etal_vs_Leader_etal	Lung	Lung
CD206-Ab	0.903833493	Leader_etal	Leader_etal	Leader_etal_vs_Leader_etal	Lung	Lung
CD24-Ab	0.565660319	Leader_etal	Leader_etal	Leader_etal_vs_Leader_etal	Lung	Lung
CD3-1-Ab	0.835826177	Leader_etal	Leader_etal	Leader_etal_vs_Leader_etal	Lung	Lung
CD31-Ab	0.8741571	Leader_etal	Leader_etal	Leader_etal_vs_Leader_etal	Lung	Lung
CD34-Ab	0.809821322	Leader_etal	Leader_etal	Leader_etal_vs_Leader_etal	Lung	Lung
CD45RA-Ab	0.810283324	Leader_etal	Leader_etal	Leader_etal_vs_Leader_etal	Lung	Lung
CD64-Ab	0.750540068	Leader_etal	Leader_etal	Leader_etal_vs_Leader_etal	Lung	Lung
CD69-Ab	0.660627176	Leader_etal	Leader_etal	Leader_etal_vs_Leader_etal	Lung	Lung
CD86-Ab	0.833128242	Leader_etal	Leader_etal	Leader_etal_vs_Leader_etal	Lung	Lung
HLA-DR-Ab	0.860972098	Leader_etal	Leader_etal	Leader_etal_vs_Leader_etal	Lung	Lung
CD278-Ab	0.658980897	Leader_etal	Leader_etal	Leader_etal_vs_Leader_etal	Lung	Lung
CD279-Ab	0.703669704	Leader_etal	Leader_etal	Leader_etal_vs_Leader_etal	Lung	Lung
CD274-Ab	0.696389562	Leader_etal	Leader_etal	Leader_etal_vs_Leader_etal	Lung	Lung
CD273-Ab	0.713322233	Leader_etal	Leader_etal	Leader_etal_vs_Leader_etal	Lung	Lung
Podoplanin-Ab	0.743286996	Leader_etal	Leader_etal	Leader_etal_vs_Leader_etal	Lung	Lung
CD90-Ab	0.815911281	Leader_etal	Leader_etal	Leader_etal_vs_Leader_etal	Lung	Lung
CD195-Ab	0.679489943	Leader_etal	Leader_etal	Leader_etal_vs_Leader_etal	Lung	Lung
CD196-Ab	0.657044258	Leader_etal	Leader_etal	Leader_etal_vs_Leader_etal	Lung	Lung
CD11c-Ab	0.775038743	Leader_etal	Leader_etal	Leader_etal_vs_Leader_etal	Lung	Lung
CD146-Ab	0.579501597	Leader_etal	Leader_etal	Leader_etal_vs_Leader_etal	Lung	Lung
CD16-Ab	0.581920355	Leader_etal	Leader_etal	Leader_etal_vs_Leader_etal	Lung	Lung
CD161-Ab	0.641923589	Leader_etal	Leader_etal	Leader_etal_vs_Leader_etal	Lung	Lung
CD163-Ab	0.491661529	Leader_etal	Leader_etal	Leader_etal_vs_Leader_etal	Lung	Lung
CD19-Ab	0.763678812	Leader_etal	Leader_etal	Leader_etal_vs_Leader_etal	Lung	Lung
CD1c-Ab	0.68400574	Leader_etal	Leader_etal	Leader_etal_vs_Leader_etal	Lung	Lung
CD20-Ab	0.560084317	Leader_etal	Leader_etal	Leader_etal_vs_Leader_etal	Lung	Lung
CD206-Ab	0.760984647	Leader_etal	Leader_etal	Leader_etal_vs_Leader_etal	Lung	Lung
CD24-Ab	0.552926012	Leader_etal	Leader_etal	Leader_etal_vs_Leader_etal	Lung	Lung
CD3-1-Ab	0.862565734	Leader_etal	Leader_etal	Leader_etal_vs_Leader_etal	Lung	Lung
CD31-Ab	0.661255914	Leader_etal	Leader_etal	Leader_etal_vs_Leader_etal	Lung	Lung
CD34-Ab	0.671837689	Leader_etal	Leader_etal	Leader_etal_vs_Leader_etal	Lung	Lung
CD45RA-Ab	0.751537489	Leader_etal	Leader_etal	Leader_etal_vs_Leader_etal	Lung	Lung
CD64-Ab	0.187556613	Leader_etal	Leader_etal	Leader_etal_vs_Leader_etal	Lung	Lung
CD69-Ab	0.659768241	Leader_etal	Leader_etal	Leader_etal_vs_Leader_etal	Lung	Lung
CD86-Ab	0.595811175	Leader_etal	Leader_etal	Leader_etal_vs_Leader_etal	Lung	Lung
HLA-DR-Ab	0.756059694	Leader_etal	Leader_etal	Leader_etal_vs_Leader_etal	Lung	Lung
CD278-Ab	0.718571855	Leader_etal	Leader_etal	Leader_etal_vs_Leader_etal	Lung	Lung
CD279-Ab	0.591585553	Leader_etal	Leader_etal	Leader_etal_vs_Leader_etal	Lung	Lung
CD274-Ab	0.343600606	Leader_etal	Leader_etal	Leader_etal_vs_Leader_etal	Lung	Lung
CD273-Ab	0.290353948	Leader_etal	Leader_etal	Leader_etal_vs_Leader_etal	Lung	Lung
Podoplanin-Ab	0.432504511	Leader_etal	Leader_etal	Leader_etal_vs_Leader_etal	Lung	Lung
CD90-Ab	0.547732384	Leader_etal	Leader_etal	Leader_etal_vs_Leader_etal	Lung	Lung
CD195-Ab	0.779187585	Leader_etal	Leader_etal	Leader_etal_vs_Leader_etal	Lung	Lung
CD196-Ab	0.844244903	Leader_etal	Leader_etal	Leader_etal_vs_Leader_etal	Lung	Lung
CD11c-Ab	0.900205568	Leader_etal	Leader_etal	Leader_etal_vs_Leader_etal	Lung	Lung
CD146-Ab	0.875997538	Leader_etal	Leader_etal	Leader_etal_vs_Leader_etal	Lung	Lung
CD16-Ab	0.830286543	Leader_etal	Leader_etal	Leader_etal_vs_Leader_etal	Lung	Lung
CD161-Ab	0.802391749	Leader_etal	Leader_etal	Leader_etal_vs_Leader_etal	Lung	Lung
CD163-Ab	0.881197044	Leader_etal	Leader_etal	Leader_etal_vs_Leader_etal	Lung	Lung
CD19-Ab	0.790075084	Leader_etal	Leader_etal	Leader_etal_vs_Leader_etal	Lung	Lung
CD1c-Ab	0.684976814	Leader_etal	Leader_etal	Leader_etal_vs_Leader_etal	Lung	Lung
CD20-Ab	0.584754791	Leader_etal	Leader_etal	Leader_etal_vs_Leader_etal	Lung	Lung
CD206-Ab	0.898904843	Leader_etal	Leader_etal	Leader_etal_vs_Leader_etal	Lung	Lung
CD24-Ab	0.514543983	Leader_etal	Leader_etal	Leader_etal_vs_Leader_etal	Lung	Lung
CD3-1-Ab	0.889459371	Leader_etal	Leader_etal	Leader_etal_vs_Leader_etal	Lung	Lung
CD31-Ab	0.907696803	Leader_etal	Leader_etal	Leader_etal_vs_Leader_etal	Lung	Lung
CD34-Ab	0.850555753	Leader_etal	Leader_etal	Leader_etal_vs_Leader_etal	Lung	Lung
CD45RA-Ab	0.832543062	Leader_etal	Leader_etal	Leader_etal_vs_Leader_etal	Lung	Lung
CD64-Ab	0.85045344	Leader_etal	Leader_etal	Leader_etal_vs_Leader_etal	Lung	Lung
CD69-Ab	0.721064175	Leader_etal	Leader_etal	Leader_etal_vs_Leader_etal	Lung	Lung
CD86-Ab	0.876390466	Leader_etal	Leader_etal	Leader_etal_vs_Leader_etal	Lung	Lung
HLA-DR-Ab	0.890957655	Leader_etal	Leader_etal	Leader_etal_vs_Leader_etal	Lung	Lung
CD278-Ab	0.775107569	Leader_etal	Leader_etal	Leader_etal_vs_Leader_etal	Lung	Lung
CD279-Ab	0.716669756	Leader_etal	Leader_etal	Leader_etal_vs_Leader_etal	Lung	Lung
CD274-Ab	0.747807244	Leader_etal	Leader_etal	Leader_etal_vs_Leader_etal	Lung	Lung
CD273-Ab	0.730955388	Leader_etal	Leader_etal	Leader_etal_vs_Leader_etal	Lung	Lung
Podoplanin-Ab	0.692369368	Leader_etal	Leader_etal	Leader_etal_vs_Leader_etal	Lung	Lung
CD90-Ab	0.841449797	Leader_etal	Leader_etal	Leader_etal_vs_Leader_etal	Lung	Lung
CD195-Ab	0.778784311	Leader_etal	Leader_etal	Leader_etal_vs_Leader_etal	Lung	Lung
CD196-Ab	0.804421087	Leader_etal	Leader_etal	Leader_etal_vs_Leader_etal	Lung	Lung
CD11c-Ab	0.875808547	Leader_etal	Leader_etal	Leader_etal_vs_Leader_etal	Lung	Lung
CD146-Ab	0.845397071	Leader_etal	Leader_etal	Leader_etal_vs_Leader_etal	Lung	Lung
CD16-Ab	0.814299524	Leader_etal	Leader_etal	Leader_etal_vs_Leader_etal	Lung	Lung
CD161-Ab	0.771413485	Leader_etal	Leader_etal	Leader_etal_vs_Leader_etal	Lung	Lung
CD163-Ab	0.859346781	Leader_etal	Leader_etal	Leader_etal_vs_Leader_etal	Lung	Lung
CD19-Ab	0.796804687	Leader_etal	Leader_etal	Leader_etal_vs_Leader_etal	Lung	Lung
CD1c-Ab	0.76052948	Leader_etal	Leader_etal	Leader_etal_vs_Leader_etal	Lung	Lung
CD20-Ab	0.679911591	Leader_etal	Leader_etal	Leader_etal_vs_Leader_etal	Lung	Lung
CD206-Ab	0.90117771	Leader_etal	Leader_etal	Leader_etal_vs_Leader_etal	Lung	Lung
CD24-Ab	0.580862074	Leader_etal	Leader_etal	Leader_etal_vs_Leader_etal	Lung	Lung
CD3-1-Ab	0.836375575	Leader_etal	Leader_etal	Leader_etal_vs_Leader_etal	Lung	Lung
CD31-Ab	0.865108479	Leader_etal	Leader_etal	Leader_etal_vs_Leader_etal	Lung	Lung
CD34-Ab	0.82721859	Leader_etal	Leader_etal	Leader_etal_vs_Leader_etal	Lung	Lung
CD45RA-Ab	0.798883992	Leader_etal	Leader_etal	Leader_etal_vs_Leader_etal	Lung	Lung
CD64-Ab	0.822363945	Leader_etal	Leader_etal	Leader_etal_vs_Leader_etal	Lung	Lung
CD69-Ab	0.724813714	Leader_etal	Leader_etal	Leader_etal_vs_Leader_etal	Lung	Lung
CD86-Ab	0.861147685	Leader_etal	Leader_etal	Leader_etal_vs_Leader_etal	Lung	Lung
HLA-DR-Ab	0.86809312	Leader_etal	Leader_etal	Leader_etal_vs_Leader_etal	Lung	Lung
CD278-Ab	0.742390654	Leader_etal	Leader_etal	Leader_etal_vs_Leader_etal	Lung	Lung
CD279-Ab	0.716981606	Leader_etal	Leader_etal	Leader_etal_vs_Leader_etal	Lung	Lung
CD274-Ab	0.735646783	Leader_etal	Leader_etal	Leader_etal_vs_Leader_etal	Lung	Lung
CD273-Ab	0.710967035	Leader_etal	Leader_etal	Leader_etal_vs_Leader_etal	Lung	Lung
Podoplanin-Ab	0.762709689	Leader_etal	Leader_etal	Leader_etal_vs_Leader_etal	Lung	Lung
CD90-Ab	0.818202513	Leader_etal	Leader_etal	Leader_etal_vs_Leader_etal	Lung	Lung
CD195-Ab	0.757179918	Leader_etal	Leader_etal	Leader_etal_vs_Leader_etal	Lung	Lung
CD196-Ab	0.811481268	Leader_etal	Leader_etal	Leader_etal_vs_Leader_etal	Lung	Lung
CD11c-Ab	0.895782759	Leader_etal	Leader_etal	Leader_etal_vs_Leader_etal	Lung	Lung
CD146-Ab	0.846350166	Leader_etal	Leader_etal	Leader_etal_vs_Leader_etal	Lung	Lung
CD16-Ab	0.810294608	Leader_etal	Leader_etal	Leader_etal_vs_Leader_etal	Lung	Lung
CD161-Ab	0.784884835	Leader_etal	Leader_etal	Leader_etal_vs_Leader_etal	Lung	Lung
CD163-Ab	0.827931709	Leader_etal	Leader_etal	Leader_etal_vs_Leader_etal	Lung	Lung
CD19-Ab	0.781334163	Leader_etal	Leader_etal	Leader_etal_vs_Leader_etal	Lung	Lung
CD1c-Ab	0.715891801	Leader_etal	Leader_etal	Leader_etal_vs_Leader_etal	Lung	Lung
CD20-Ab	0.578873633	Leader_etal	Leader_etal	Leader_etal_vs_Leader_etal	Lung	Lung
CD206-Ab	0.907876603	Leader_etal	Leader_etal	Leader_etal_vs_Leader_etal	Lung	Lung
CD24-Ab	0.487636088	Leader_etal	Leader_etal	Leader_etal_vs_Leader_etal	Lung	Lung
CD3-1-Ab	0.859631306	Leader_etal	Leader_etal	Leader_etal_vs_Leader_etal	Lung	Lung
CD31-Ab	0.870848146	Leader_etal	Leader_etal	Leader_etal_vs_Leader_etal	Lung	Lung
CD34-Ab	0.812667099	Leader_etal	Leader_etal	Leader_etal_vs_Leader_etal	Lung	Lung
CD45RA-Ab	0.7952787	Leader_etal	Leader_etal	Leader_etal_vs_Leader_etal	Lung	Lung
CD64-Ab	0.756337482	Leader_etal	Leader_etal	Leader_etal_vs_Leader_etal	Lung	Lung
CD69-Ab	0.698808081	Leader_etal	Leader_etal	Leader_etal_vs_Leader_etal	Lung	Lung
CD86-Ab	0.83126489	Leader_etal	Leader_etal	Leader_etal_vs_Leader_etal	Lung	Lung
HLA-DR-Ab	0.869901571	Leader_etal	Leader_etal	Leader_etal_vs_Leader_etal	Lung	Lung
CD278-Ab	0.695109123	Leader_etal	Leader_etal	Leader_etal_vs_Leader_etal	Lung	Lung
CD279-Ab	0.701832512	Leader_etal	Leader_etal	Leader_etal_vs_Leader_etal	Lung	Lung
CD274-Ab	0.707204335	Leader_etal	Leader_etal	Leader_etal_vs_Leader_etal	Lung	Lung
CD273-Ab	0.710539396	Leader_etal	Leader_etal	Leader_etal_vs_Leader_etal	Lung	Lung
Podoplanin-Ab	0.721172271	Leader_etal	Leader_etal	Leader_etal_vs_Leader_etal	Lung	Lung
CD90-Ab	0.821684643	Leader_etal	Leader_etal	Leader_etal_vs_Leader_etal	Lung	Lung
CD195-Ab	0.681722325	Leader_etal	Leader_etal	Leader_etal_vs_Leader_etal	Lung	Lung
CD196-Ab	0.734610758	Leader_etal	Leader_etal	Leader_etal_vs_Leader_etal	Lung	Lung
CD11c-Ab	0.80307221	Leader_etal	Leader_etal	Leader_etal_vs_Leader_etal	Lung	Lung
CD146-Ab	0.706793804	Leader_etal	Leader_etal	Leader_etal_vs_Leader_etal	Lung	Lung
CD16-Ab	0.670144579	Leader_etal	Leader_etal	Leader_etal_vs_Leader_etal	Lung	Lung
CD161-Ab	0.739713656	Leader_etal	Leader_etal	Leader_etal_vs_Leader_etal	Lung	Lung
CD163-Ab	0.636147615	Leader_etal	Leader_etal	Leader_etal_vs_Leader_etal	Lung	Lung
CD19-Ab	0.71195491	Leader_etal	Leader_etal	Leader_etal_vs_Leader_etal	Lung	Lung
CD1c-Ab	0.52229758	Leader_etal	Leader_etal	Leader_etal_vs_Leader_etal	Lung	Lung
CD20-Ab	0.557232349	Leader_etal	Leader_etal	Leader_etal_vs_Leader_etal	Lung	Lung
CD206-Ab	0.774490074	Leader_etal	Leader_etal	Leader_etal_vs_Leader_etal	Lung	Lung
CD24-Ab	0.620784181	Leader_etal	Leader_etal	Leader_etal_vs_Leader_etal	Lung	Lung
CD3-1-Ab	0.714084778	Leader_etal	Leader_etal	Leader_etal_vs_Leader_etal	Lung	Lung
CD31-Ab	0.765443139	Leader_etal	Leader_etal	Leader_etal_vs_Leader_etal	Lung	Lung
CD34-Ab	0.577997291	Leader_etal	Leader_etal	Leader_etal_vs_Leader_etal	Lung	Lung
CD45RA-Ab	0.666587327	Leader_etal	Leader_etal	Leader_etal_vs_Leader_etal	Lung	Lung
CD64-Ab	0.737485043	Leader_etal	Leader_etal	Leader_etal_vs_Leader_etal	Lung	Lung
CD69-Ab	0.580091442	Leader_etal	Leader_etal	Leader_etal_vs_Leader_etal	Lung	Lung
CD86-Ab	0.686587342	Leader_etal	Leader_etal	Leader_etal_vs_Leader_etal	Lung	Lung
HLA-DR-Ab	0.764859672	Leader_etal	Leader_etal	Leader_etal_vs_Leader_etal	Lung	Lung
CD278-Ab	0.633594101	Leader_etal	Leader_etal	Leader_etal_vs_Leader_etal	Lung	Lung
CD279-Ab	0.698884644	Leader_etal	Leader_etal	Leader_etal_vs_Leader_etal	Lung	Lung
CD274-Ab	0.601327873	Leader_etal	Leader_etal	Leader_etal_vs_Leader_etal	Lung	Lung
CD273-Ab	0.716889613	Leader_etal	Leader_etal	Leader_etal_vs_Leader_etal	Lung	Lung
Podoplanin-Ab	0.647617256	Leader_etal	Leader_etal	Leader_etal_vs_Leader_etal	Lung	Lung
CD90-Ab	0.642271293	Leader_etal	Leader_etal	Leader_etal_vs_Leader_etal	Lung	Lung
CD11c-Ab	0.64516419	Leader_etal	Leader_etal	Leader_etal_vs_Leader_etal	Lung	Lung
CD146-Ab	0.381946812	Leader_etal	Leader_etal	Leader_etal_vs_Leader_etal	Lung	Lung
CD161-Ab	0.172019096	Leader_etal	Leader_etal	Leader_etal_vs_Leader_etal	Lung	Lung
CD163-Ab	0.443239261	Leader_etal	Leader_etal	Leader_etal_vs_Leader_etal	Lung	Lung
CD16-Ab	0.369414588	Leader_etal	Leader_etal	Leader_etal_vs_Leader_etal	Lung	Lung
CD195-Ab	0.237948634	Leader_etal	Leader_etal	Leader_etal_vs_Leader_etal	Lung	Lung
CD196-Ab	0.056022715	Leader_etal	Leader_etal	Leader_etal_vs_Leader_etal	Lung	Lung
CD19-Ab	0.530020657	Leader_etal	Leader_etal	Leader_etal_vs_Leader_etal	Lung	Lung
CD1c-Ab	0.516981683	Leader_etal	Leader_etal	Leader_etal_vs_Leader_etal	Lung	Lung
CD206-Ab	0.803823455	Leader_etal	Leader_etal	Leader_etal_vs_Leader_etal	Lung	Lung
CD20-Ab	0.54547622	Leader_etal	Leader_etal	Leader_etal_vs_Leader_etal	Lung	Lung
CD24-Ab	0.375761924	Leader_etal	Leader_etal	Leader_etal_vs_Leader_etal	Lung	Lung
CD273-Ab	0.348862165	Leader_etal	Leader_etal	Leader_etal_vs_Leader_etal	Lung	Lung
CD274-Ab	0.306136856	Leader_etal	Leader_etal	Leader_etal_vs_Leader_etal	Lung	Lung
CD278-Ab	0.24927631	Leader_etal	Leader_etal	Leader_etal_vs_Leader_etal	Lung	Lung
CD279-Ab	0.256330396	Leader_etal	Leader_etal	Leader_etal_vs_Leader_etal	Lung	Lung
CD31-Ab	0.319418997	Leader_etal	Leader_etal	Leader_etal_vs_Leader_etal	Lung	Lung
CD3-1-Ab	0.423734508	Leader_etal	Leader_etal	Leader_etal_vs_Leader_etal	Lung	Lung
CD3-1-Ab	0.423734508	Leader_etal	Leader_etal	Leader_etal_vs_Leader_etal	Lung	Lung
CD34-Ab	0.305977944	Leader_etal	Leader_etal	Leader_etal_vs_Leader_etal	Lung	Lung
CD45RA-Ab	0.114001992	Leader_etal	Leader_etal	Leader_etal_vs_Leader_etal	Lung	Lung
CD64-Ab	0.246130569	Leader_etal	Leader_etal	Leader_etal_vs_Leader_etal	Lung	Lung
CD69-Ab	0.21318929	Leader_etal	Leader_etal	Leader_etal_vs_Leader_etal	Lung	Lung
CD86-Ab	0.448902764	Leader_etal	Leader_etal	Leader_etal_vs_Leader_etal	Lung	Lung
HLA-DR-Ab	0.560786356	Leader_etal	Leader_etal	Leader_etal_vs_Leader_etal	Lung	Lung
CD195-Ab	0.768645062	Leader_etal	Leader_etal	Leader_etal_vs_Leader_etal	Lung	Lung
CD196-Ab	0.859031816	Leader_etal	Leader_etal	Leader_etal_vs_Leader_etal	Lung	Lung
CD11c-Ab	0.88219164	Leader_etal	Leader_etal	Leader_etal_vs_Leader_etal	Lung	Lung
CD146-Ab	0.8789686	Leader_etal	Leader_etal	Leader_etal_vs_Leader_etal	Lung	Lung
CD16-Ab	0.819993389	Leader_etal	Leader_etal	Leader_etal_vs_Leader_etal	Lung	Lung
CD161-Ab	0.786939196	Leader_etal	Leader_etal	Leader_etal_vs_Leader_etal	Lung	Lung
CD163-Ab	0.856610056	Leader_etal	Leader_etal	Leader_etal_vs_Leader_etal	Lung	Lung
CD19-Ab	0.774324652	Leader_etal	Leader_etal	Leader_etal_vs_Leader_etal	Lung	Lung
CD1c-Ab	0.705093402	Leader_etal	Leader_etal	Leader_etal_vs_Leader_etal	Lung	Lung
CD20-Ab	0.762506367	Leader_etal	Leader_etal	Leader_etal_vs_Leader_etal	Lung	Lung
CD206-Ab	0.88640155	Leader_etal	Leader_etal	Leader_etal_vs_Leader_etal	Lung	Lung
CD24-Ab	0.458317482	Leader_etal	Leader_etal	Leader_etal_vs_Leader_etal	Lung	Lung
CD3-1-Ab	0.864168535	Leader_etal	Leader_etal	Leader_etal_vs_Leader_etal	Lung	Lung
CD31-Ab	0.877786827	Leader_etal	Leader_etal	Leader_etal_vs_Leader_etal	Lung	Lung
CD34-Ab	0.865613492	Leader_etal	Leader_etal	Leader_etal_vs_Leader_etal	Lung	Lung
CD45RA-Ab	0.840383705	Leader_etal	Leader_etal	Leader_etal_vs_Leader_etal	Lung	Lung
CD64-Ab	0.880793193	Leader_etal	Leader_etal	Leader_etal_vs_Leader_etal	Lung	Lung
CD69-Ab	0.722647153	Leader_etal	Leader_etal	Leader_etal_vs_Leader_etal	Lung	Lung
CD86-Ab	0.799425201	Leader_etal	Leader_etal	Leader_etal_vs_Leader_etal	Lung	Lung
HLA-DR-Ab	0.851196355	Leader_etal	Leader_etal	Leader_etal_vs_Leader_etal	Lung	Lung
CD278-Ab	0.765618646	Leader_etal	Leader_etal	Leader_etal_vs_Leader_etal	Lung	Lung
CD279-Ab	0.578777111	Leader_etal	Leader_etal	Leader_etal_vs_Leader_etal	Lung	Lung
CD274-Ab	0.57969878	Leader_etal	Leader_etal	Leader_etal_vs_Leader_etal	Lung	Lung
CD273-Ab	0.524672879	Leader_etal	Leader_etal	Leader_etal_vs_Leader_etal	Lung	Lung
Podoplanin-Ab	0.608131474	Leader_etal	Leader_etal	Leader_etal_vs_Leader_etal	Lung	Lung
CD90-Ab	0.823545697	Leader_etal	Leader_etal	Leader_etal_vs_Leader_etal	Lung	Lung
CD195-Ab	0.534604078	Leader_etal	Leader_etal	Leader_etal_vs_Leader_etal	Lung	Lung
CD196-Ab	0.492666629	Leader_etal	Leader_etal	Leader_etal_vs_Leader_etal	Lung	Lung
CD11c-Ab	0.70042915	Leader_etal	Leader_etal	Leader_etal_vs_Leader_etal	Lung	Lung
CD146-Ab	0.595170954	Leader_etal	Leader_etal	Leader_etal_vs_Leader_etal	Lung	Lung
CD16-Ab	0.679428878	Leader_etal	Leader_etal	Leader_etal_vs_Leader_etal	Lung	Lung
CD161-Ab	0.499416644	Leader_etal	Leader_etal	Leader_etal_vs_Leader_etal	Lung	Lung
CD163-Ab	0.616895073	Leader_etal	Leader_etal	Leader_etal_vs_Leader_etal	Lung	Lung
CD19-Ab	0.692815095	Leader_etal	Leader_etal	Leader_etal_vs_Leader_etal	Lung	Lung
CD1c-Ab	0.568324739	Leader_etal	Leader_etal	Leader_etal_vs_Leader_etal	Lung	Lung
CD20-Ab	0.239985253	Leader_etal	Leader_etal	Leader_etal_vs_Leader_etal	Lung	Lung
CD206-Ab	0.824440917	Leader_etal	Leader_etal	Leader_etal_vs_Leader_etal	Lung	Lung
CD24-Ab	0.445063578	Leader_etal	Leader_etal	Leader_etal_vs_Leader_etal	Lung	Lung
CD3-1-Ab	0.814581819	Leader_etal	Leader_etal	Leader_etal_vs_Leader_etal	Lung	Lung
CD31-Ab	0.625051634	Leader_etal	Leader_etal	Leader_etal_vs_Leader_etal	Lung	Lung
CD34-Ab	0.643423703	Leader_etal	Leader_etal	Leader_etal_vs_Leader_etal	Lung	Lung
CD45RA-Ab	0.620254794	Leader_etal	Leader_etal	Leader_etal_vs_Leader_etal	Lung	Lung
CD64-Ab	0.558556988	Leader_etal	Leader_etal	Leader_etal_vs_Leader_etal	Lung	Lung
CD69-Ab	0.53857763	Leader_etal	Leader_etal	Leader_etal_vs_Leader_etal	Lung	Lung
CD86-Ab	0.523808675	Leader_etal	Leader_etal	Leader_etal_vs_Leader_etal	Lung	Lung
HLA-DR-Ab	0.750648768	Leader_etal	Leader_etal	Leader_etal_vs_Leader_etal	Lung	Lung
CD278-Ab	0.504103891	Leader_etal	Leader_etal	Leader_etal_vs_Leader_etal	Lung	Lung
CD279-Ab	0.430276742	Leader_etal	Leader_etal	Leader_etal_vs_Leader_etal	Lung	Lung
CD274-Ab	0.402379946	Leader_etal	Leader_etal	Leader_etal_vs_Leader_etal	Lung	Lung
CD273-Ab	0.264528629	Leader_etal	Leader_etal	Leader_etal_vs_Leader_etal	Lung	Lung
Podoplanin-Ab	0.083333411	Leader_etal	Leader_etal	Leader_etal_vs_Leader_etal	Lung	Lung
CD90-Ab	0.608264544	Leader_etal	Leader_etal	Leader_etal_vs_Leader_etal	Lung	Lung
CD195-Ab	-0.022659586	Leader_etal	Leader_etal	Leader_etal_vs_Leader_etal	Lung	Lung
CD196-Ab	-0.056210325	Leader_etal	Leader_etal	Leader_etal_vs_Leader_etal	Lung	Lung
CD11c-Ab	0.335950856	Leader_etal	Leader_etal	Leader_etal_vs_Leader_etal	Lung	Lung
CD146-Ab	-0.008526188	Leader_etal	Leader_etal	Leader_etal_vs_Leader_etal	Lung	Lung
CD16-Ab	0.087826975	Leader_etal	Leader_etal	Leader_etal_vs_Leader_etal	Lung	Lung
CD161-Ab	-0.054970377	Leader_etal	Leader_etal	Leader_etal_vs_Leader_etal	Lung	Lung
CD163-Ab	0.030108003	Leader_etal	Leader_etal	Leader_etal_vs_Leader_etal	Lung	Lung
CD19-Ab	-0.001471653	Leader_etal	Leader_etal	Leader_etal_vs_Leader_etal	Lung	Lung
CD1c-Ab	-0.090282628	Leader_etal	Leader_etal	Leader_etal_vs_Leader_etal	Lung	Lung
CD20-Ab	-0.009251923	Leader_etal	Leader_etal	Leader_etal_vs_Leader_etal	Lung	Lung
CD206-Ab	0.004302049	Leader_etal	Leader_etal	Leader_etal_vs_Leader_etal	Lung	Lung
CD24-Ab	-0.006865805	Leader_etal	Leader_etal	Leader_etal_vs_Leader_etal	Lung	Lung
CD3-1-Ab	0.042434269	Leader_etal	Leader_etal	Leader_etal_vs_Leader_etal	Lung	Lung
CD31-Ab	0.10868877	Leader_etal	Leader_etal	Leader_etal_vs_Leader_etal	Lung	Lung
CD34-Ab	-0.035461713	Leader_etal	Leader_etal	Leader_etal_vs_Leader_etal	Lung	Lung
CD45RA-Ab	-0.096591722	Leader_etal	Leader_etal	Leader_etal_vs_Leader_etal	Lung	Lung
CD64-Ab	-0.116727387	Leader_etal	Leader_etal	Leader_etal_vs_Leader_etal	Lung	Lung
CD69-Ab	-0.098484125	Leader_etal	Leader_etal	Leader_etal_vs_Leader_etal	Lung	Lung
CD86-Ab	0.164966564	Leader_etal	Leader_etal	Leader_etal_vs_Leader_etal	Lung	Lung
HLA-DR-Ab	-0.114362726	Leader_etal	Leader_etal	Leader_etal_vs_Leader_etal	Lung	Lung
CD278-Ab	-0.086633818	Leader_etal	Leader_etal	Leader_etal_vs_Leader_etal	Lung	Lung
CD279-Ab	-0.111610971	Leader_etal	Leader_etal	Leader_etal_vs_Leader_etal	Lung	Lung
CD274-Ab	-0.005686772	Leader_etal	Leader_etal	Leader_etal_vs_Leader_etal	Lung	Lung
CD273-Ab	-0.014297159	Leader_etal	Leader_etal	Leader_etal_vs_Leader_etal	Lung	Lung
Podoplanin-Ab	-0.022677718	Leader_etal	Leader_etal	Leader_etal_vs_Leader_etal	Lung	Lung
CD90-Ab	-0.02380988	Leader_etal	Leader_etal	Leader_etal_vs_Leader_etal	Lung	Lung
CD195-Ab	0.163199535	Leader_etal	Stephenson_etal_Healthy	Leader_etal_vs_Stephenson_etal_Healthy	Lung	PBMC
CD196-Ab	0.162408549	Leader_etal	Stephenson_etal_Healthy	Leader_etal_vs_Stephenson_etal_Healthy	Lung	PBMC
CD11c-Ab	0.766906966	Leader_etal	Stephenson_etal_Healthy	Leader_etal_vs_Stephenson_etal_Healthy	Lung	PBMC
CD146-Ab	-0.00848147	Leader_etal	Stephenson_etal_Healthy	Leader_etal_vs_Stephenson_etal_Healthy	Lung	PBMC
CD16-Ab	0.58852681	Leader_etal	Stephenson_etal_Healthy	Leader_etal_vs_Stephenson_etal_Healthy	Lung	PBMC
CD161-Ab	0.110143557	Leader_etal	Stephenson_etal_Healthy	Leader_etal_vs_Stephenson_etal_Healthy	Lung	PBMC
CD163-Ab	0.021967246	Leader_etal	Stephenson_etal_Healthy	Leader_etal_vs_Stephenson_etal_Healthy	Lung	PBMC
CD19-Ab	0.729492569	Leader_etal	Stephenson_etal_Healthy	Leader_etal_vs_Stephenson_etal_Healthy	Lung	PBMC
CD1c-Ab	0.301518396	Leader_etal	Stephenson_etal_Healthy	Leader_etal_vs_Stephenson_etal_Healthy	Lung	PBMC
CD20-Ab	0.680763081	Leader_etal	Stephenson_etal_Healthy	Leader_etal_vs_Stephenson_etal_Healthy	Lung	PBMC
CD206-Ab	0.040462273	Leader_etal	Stephenson_etal_Healthy	Leader_etal_vs_Stephenson_etal_Healthy	Lung	PBMC
CD24-Ab	0.297450673	Leader_etal	Stephenson_etal_Healthy	Leader_etal_vs_Stephenson_etal_Healthy	Lung	PBMC
CD3-1-Ab	0.546801879	Leader_etal	Stephenson_etal_Healthy	Leader_etal_vs_Stephenson_etal_Healthy	Lung	PBMC
CD31-Ab	0.454289813	Leader_etal	Stephenson_etal_Healthy	Leader_etal_vs_Stephenson_etal_Healthy	Lung	PBMC
CD34-Ab	-0.041278323	Leader_etal	Stephenson_etal_Healthy	Leader_etal_vs_Stephenson_etal_Healthy	Lung	PBMC
CD45RA-Ab	0.371334439	Leader_etal	Stephenson_etal_Healthy	Leader_etal_vs_Stephenson_etal_Healthy	Lung	PBMC
CD64-Ab	0.419297961	Leader_etal	Stephenson_etal_Healthy	Leader_etal_vs_Stephenson_etal_Healthy	Lung	PBMC
CD69-Ab	0.040228109	Leader_etal	Stephenson_etal_Healthy	Leader_etal_vs_Stephenson_etal_Healthy	Lung	PBMC
CD86-Ab	0.37237247	Leader_etal	Stephenson_etal_Healthy	Leader_etal_vs_Stephenson_etal_Healthy	Lung	PBMC
HLA-DR-Ab	0.476835542	Leader_etal	Stephenson_etal_Healthy	Leader_etal_vs_Stephenson_etal_Healthy	Lung	PBMC
CD278-Ab	0.071940613	Leader_etal	Stephenson_etal_Healthy	Leader_etal_vs_Stephenson_etal_Healthy	Lung	PBMC
CD279-Ab	0.060137197	Leader_etal	Stephenson_etal_Healthy	Leader_etal_vs_Stephenson_etal_Healthy	Lung	PBMC
CD274-Ab	-0.042717379	Leader_etal	Stephenson_etal_Healthy	Leader_etal_vs_Stephenson_etal_Healthy	Lung	PBMC
CD273-Ab	-0.023073953	Leader_etal	Stephenson_etal_Healthy	Leader_etal_vs_Stephenson_etal_Healthy	Lung	PBMC
Podoplanin-Ab	-0.013640086	Leader_etal	Stephenson_etal_Healthy	Leader_etal_vs_Stephenson_etal_Healthy	Lung	PBMC
CD90-Ab	-0.02401241	Leader_etal	Stephenson_etal_Healthy	Leader_etal_vs_Stephenson_etal_Healthy	Lung	PBMC
CD195-Ab	0.088313174	Leader_etal	Stephenson_etal_Healthy	Leader_etal_vs_Stephenson_etal_Healthy	Lung	PBMC
CD196-Ab	0.136450192	Leader_etal	Stephenson_etal_Healthy	Leader_etal_vs_Stephenson_etal_Healthy	Lung	PBMC
CD11c-Ab	0.680694974	Leader_etal	Stephenson_etal_Healthy	Leader_etal_vs_Stephenson_etal_Healthy	Lung	PBMC
CD146-Ab	0.045797894	Leader_etal	Stephenson_etal_Healthy	Leader_etal_vs_Stephenson_etal_Healthy	Lung	PBMC
CD16-Ab	0.712812907	Leader_etal	Stephenson_etal_Healthy	Leader_etal_vs_Stephenson_etal_Healthy	Lung	PBMC
CD161-Ab	0.146428261	Leader_etal	Stephenson_etal_Healthy	Leader_etal_vs_Stephenson_etal_Healthy	Lung	PBMC
CD163-Ab	-0.009230285	Leader_etal	Stephenson_etal_Healthy	Leader_etal_vs_Stephenson_etal_Healthy	Lung	PBMC
CD19-Ab	0.577629586	Leader_etal	Stephenson_etal_Healthy	Leader_etal_vs_Stephenson_etal_Healthy	Lung	PBMC
CD1c-Ab	0.266589226	Leader_etal	Stephenson_etal_Healthy	Leader_etal_vs_Stephenson_etal_Healthy	Lung	PBMC
CD20-Ab	0.531393209	Leader_etal	Stephenson_etal_Healthy	Leader_etal_vs_Stephenson_etal_Healthy	Lung	PBMC
CD206-Ab	0.001213589	Leader_etal	Stephenson_etal_Healthy	Leader_etal_vs_Stephenson_etal_Healthy	Lung	PBMC
CD24-Ab	0.18076114	Leader_etal	Stephenson_etal_Healthy	Leader_etal_vs_Stephenson_etal_Healthy	Lung	PBMC
CD3-1-Ab	0.455715787	Leader_etal	Stephenson_etal_Healthy	Leader_etal_vs_Stephenson_etal_Healthy	Lung	PBMC
CD31-Ab	0.45300311	Leader_etal	Stephenson_etal_Healthy	Leader_etal_vs_Stephenson_etal_Healthy	Lung	PBMC
CD34-Ab	0.038546733	Leader_etal	Stephenson_etal_Healthy	Leader_etal_vs_Stephenson_etal_Healthy	Lung	PBMC
CD45RA-Ab	0.525459955	Leader_etal	Stephenson_etal_Healthy	Leader_etal_vs_Stephenson_etal_Healthy	Lung	PBMC
CD64-Ab	0.023186792	Leader_etal	Stephenson_etal_Healthy	Leader_etal_vs_Stephenson_etal_Healthy	Lung	PBMC
CD69-Ab	-0.07005204	Leader_etal	Stephenson_etal_Healthy	Leader_etal_vs_Stephenson_etal_Healthy	Lung	PBMC
CD86-Ab	0.34089065	Leader_etal	Stephenson_etal_Healthy	Leader_etal_vs_Stephenson_etal_Healthy	Lung	PBMC
HLA-DR-Ab	0.549632876	Leader_etal	Stephenson_etal_Healthy	Leader_etal_vs_Stephenson_etal_Healthy	Lung	PBMC
CD278-Ab	0.218581473	Leader_etal	Stephenson_etal_Healthy	Leader_etal_vs_Stephenson_etal_Healthy	Lung	PBMC
CD279-Ab	0.216021639	Leader_etal	Stephenson_etal_Healthy	Leader_etal_vs_Stephenson_etal_Healthy	Lung	PBMC
CD274-Ab	0.029463198	Leader_etal	Stephenson_etal_Healthy	Leader_etal_vs_Stephenson_etal_Healthy	Lung	PBMC
CD273-Ab	0.057139466	Leader_etal	Stephenson_etal_Healthy	Leader_etal_vs_Stephenson_etal_Healthy	Lung	PBMC
Podoplanin-Ab	0.054504359	Leader_etal	Stephenson_etal_Healthy	Leader_etal_vs_Stephenson_etal_Healthy	Lung	PBMC
CD90-Ab	0.094566984	Leader_etal	Stephenson_etal_Healthy	Leader_etal_vs_Stephenson_etal_Healthy	Lung	PBMC
CD195-Ab	-0.019145546	Leader_etal	Stephenson_etal_Healthy	Leader_etal_vs_Stephenson_etal_Healthy	Lung	PBMC
CD196-Ab	-0.037790288	Leader_etal	Stephenson_etal_Healthy	Leader_etal_vs_Stephenson_etal_Healthy	Lung	PBMC
CD11c-Ab	0.60951015	Leader_etal	Stephenson_etal_Healthy	Leader_etal_vs_Stephenson_etal_Healthy	Lung	PBMC
CD146-Ab	0.031232341	Leader_etal	Stephenson_etal_Healthy	Leader_etal_vs_Stephenson_etal_Healthy	Lung	PBMC
CD16-Ab	0.203786398	Leader_etal	Stephenson_etal_Healthy	Leader_etal_vs_Stephenson_etal_Healthy	Lung	PBMC
CD161-Ab	0.089424617	Leader_etal	Stephenson_etal_Healthy	Leader_etal_vs_Stephenson_etal_Healthy	Lung	PBMC
CD163-Ab	-0.06478061	Leader_etal	Stephenson_etal_Healthy	Leader_etal_vs_Stephenson_etal_Healthy	Lung	PBMC
CD19-Ab	0.368517744	Leader_etal	Stephenson_etal_Healthy	Leader_etal_vs_Stephenson_etal_Healthy	Lung	PBMC
CD1c-Ab	0.161002292	Leader_etal	Stephenson_etal_Healthy	Leader_etal_vs_Stephenson_etal_Healthy	Lung	PBMC
CD20-Ab	0.340265977	Leader_etal	Stephenson_etal_Healthy	Leader_etal_vs_Stephenson_etal_Healthy	Lung	PBMC
CD206-Ab	-0.028729775	Leader_etal	Stephenson_etal_Healthy	Leader_etal_vs_Stephenson_etal_Healthy	Lung	PBMC
CD24-Ab	0.098372609	Leader_etal	Stephenson_etal_Healthy	Leader_etal_vs_Stephenson_etal_Healthy	Lung	PBMC
CD3-1-Ab	0.206061714	Leader_etal	Stephenson_etal_Healthy	Leader_etal_vs_Stephenson_etal_Healthy	Lung	PBMC
CD31-Ab	0.086541157	Leader_etal	Stephenson_etal_Healthy	Leader_etal_vs_Stephenson_etal_Healthy	Lung	PBMC
CD34-Ab	-0.021493219	Leader_etal	Stephenson_etal_Healthy	Leader_etal_vs_Stephenson_etal_Healthy	Lung	PBMC
CD45RA-Ab	0.312093316	Leader_etal	Stephenson_etal_Healthy	Leader_etal_vs_Stephenson_etal_Healthy	Lung	PBMC
CD64-Ab	0.095491291	Leader_etal	Stephenson_etal_Healthy	Leader_etal_vs_Stephenson_etal_Healthy	Lung	PBMC
CD69-Ab	-0.111531543	Leader_etal	Stephenson_etal_Healthy	Leader_etal_vs_Stephenson_etal_Healthy	Lung	PBMC
CD86-Ab	0.279951444	Leader_etal	Stephenson_etal_Healthy	Leader_etal_vs_Stephenson_etal_Healthy	Lung	PBMC
HLA-DR-Ab	0.206324758	Leader_etal	Stephenson_etal_Healthy	Leader_etal_vs_Stephenson_etal_Healthy	Lung	PBMC
CD278-Ab	0.194555345	Leader_etal	Stephenson_etal_Healthy	Leader_etal_vs_Stephenson_etal_Healthy	Lung	PBMC
CD279-Ab	0.126025675	Leader_etal	Stephenson_etal_Healthy	Leader_etal_vs_Stephenson_etal_Healthy	Lung	PBMC
CD274-Ab	0.006976151	Leader_etal	Stephenson_etal_Healthy	Leader_etal_vs_Stephenson_etal_Healthy	Lung	PBMC
CD273-Ab	0.060522708	Leader_etal	Stephenson_etal_Healthy	Leader_etal_vs_Stephenson_etal_Healthy	Lung	PBMC
Podoplanin-Ab	-0.017919117	Leader_etal	Stephenson_etal_Healthy	Leader_etal_vs_Stephenson_etal_Healthy	Lung	PBMC
CD90-Ab	-0.018031893	Leader_etal	Stephenson_etal_Healthy	Leader_etal_vs_Stephenson_etal_Healthy	Lung	PBMC
CD195-Ab	0.001531279	Leader_etal	Stephenson_etal_Healthy	Leader_etal_vs_Stephenson_etal_Healthy	Lung	PBMC
CD196-Ab	0.028541077	Leader_etal	Stephenson_etal_Healthy	Leader_etal_vs_Stephenson_etal_Healthy	Lung	PBMC
CD11c-Ab	0.038018581	Leader_etal	Stephenson_etal_Healthy	Leader_etal_vs_Stephenson_etal_Healthy	Lung	PBMC
CD146-Ab	-0.008166113	Leader_etal	Stephenson_etal_Healthy	Leader_etal_vs_Stephenson_etal_Healthy	Lung	PBMC
CD16-Ab	0.043376738	Leader_etal	Stephenson_etal_Healthy	Leader_etal_vs_Stephenson_etal_Healthy	Lung	PBMC
CD161-Ab	-0.004030421	Leader_etal	Stephenson_etal_Healthy	Leader_etal_vs_Stephenson_etal_Healthy	Lung	PBMC
CD163-Ab	0.005491976	Leader_etal	Stephenson_etal_Healthy	Leader_etal_vs_Stephenson_etal_Healthy	Lung	PBMC
CD19-Ab	-0.001077756	Leader_etal	Stephenson_etal_Healthy	Leader_etal_vs_Stephenson_etal_Healthy	Lung	PBMC
CD1c-Ab	0.020191194	Leader_etal	Stephenson_etal_Healthy	Leader_etal_vs_Stephenson_etal_Healthy	Lung	PBMC
CD20-Ab	0.029784289	Leader_etal	Stephenson_etal_Healthy	Leader_etal_vs_Stephenson_etal_Healthy	Lung	PBMC
CD206-Ab	-0.007278242	Leader_etal	Stephenson_etal_Healthy	Leader_etal_vs_Stephenson_etal_Healthy	Lung	PBMC
CD24-Ab	-0.013815815	Leader_etal	Stephenson_etal_Healthy	Leader_etal_vs_Stephenson_etal_Healthy	Lung	PBMC
CD3-1-Ab	-0.044413863	Leader_etal	Stephenson_etal_Healthy	Leader_etal_vs_Stephenson_etal_Healthy	Lung	PBMC
CD31-Ab	0.019072242	Leader_etal	Stephenson_etal_Healthy	Leader_etal_vs_Stephenson_etal_Healthy	Lung	PBMC
CD34-Ab	0.006639708	Leader_etal	Stephenson_etal_Healthy	Leader_etal_vs_Stephenson_etal_Healthy	Lung	PBMC
CD45RA-Ab	0.040844927	Leader_etal	Stephenson_etal_Healthy	Leader_etal_vs_Stephenson_etal_Healthy	Lung	PBMC
CD64-Ab	0.025889979	Leader_etal	Stephenson_etal_Healthy	Leader_etal_vs_Stephenson_etal_Healthy	Lung	PBMC
CD69-Ab	-0.015276942	Leader_etal	Stephenson_etal_Healthy	Leader_etal_vs_Stephenson_etal_Healthy	Lung	PBMC
CD86-Ab	0.046449436	Leader_etal	Stephenson_etal_Healthy	Leader_etal_vs_Stephenson_etal_Healthy	Lung	PBMC
HLA-DR-Ab	0.051759516	Leader_etal	Stephenson_etal_Healthy	Leader_etal_vs_Stephenson_etal_Healthy	Lung	PBMC
CD278-Ab	-0.011915225	Leader_etal	Stephenson_etal_Healthy	Leader_etal_vs_Stephenson_etal_Healthy	Lung	PBMC
CD279-Ab	-0.007212491	Leader_etal	Stephenson_etal_Healthy	Leader_etal_vs_Stephenson_etal_Healthy	Lung	PBMC
CD274-Ab	-0.007578688	Leader_etal	Stephenson_etal_Healthy	Leader_etal_vs_Stephenson_etal_Healthy	Lung	PBMC
CD273-Ab	-0.001016498	Leader_etal	Stephenson_etal_Healthy	Leader_etal_vs_Stephenson_etal_Healthy	Lung	PBMC
Podoplanin-Ab	-0.004482749	Leader_etal	Stephenson_etal_Healthy	Leader_etal_vs_Stephenson_etal_Healthy	Lung	PBMC
CD90-Ab	0.009442058	Leader_etal	Stephenson_etal_Healthy	Leader_etal_vs_Stephenson_etal_Healthy	Lung	PBMC
CD195-Ab	0.307078611	Leader_etal	Stephenson_etal_Healthy	Leader_etal_vs_Stephenson_etal_Healthy	Lung	PBMC
CD196-Ab	0.135070277	Leader_etal	Stephenson_etal_Healthy	Leader_etal_vs_Stephenson_etal_Healthy	Lung	PBMC
CD11c-Ab	0.714543644	Leader_etal	Stephenson_etal_Healthy	Leader_etal_vs_Stephenson_etal_Healthy	Lung	PBMC
CD146-Ab	-0.065547488	Leader_etal	Stephenson_etal_Healthy	Leader_etal_vs_Stephenson_etal_Healthy	Lung	PBMC
CD16-Ab	0.632782362	Leader_etal	Stephenson_etal_Healthy	Leader_etal_vs_Stephenson_etal_Healthy	Lung	PBMC
CD161-Ab	0.087718225	Leader_etal	Stephenson_etal_Healthy	Leader_etal_vs_Stephenson_etal_Healthy	Lung	PBMC
CD163-Ab	-0.122276743	Leader_etal	Stephenson_etal_Healthy	Leader_etal_vs_Stephenson_etal_Healthy	Lung	PBMC
CD19-Ab	0.715320877	Leader_etal	Stephenson_etal_Healthy	Leader_etal_vs_Stephenson_etal_Healthy	Lung	PBMC
CD1c-Ab	0.30543188	Leader_etal	Stephenson_etal_Healthy	Leader_etal_vs_Stephenson_etal_Healthy	Lung	PBMC
CD20-Ab	0.714237011	Leader_etal	Stephenson_etal_Healthy	Leader_etal_vs_Stephenson_etal_Healthy	Lung	PBMC
CD206-Ab	0.03550467	Leader_etal	Stephenson_etal_Healthy	Leader_etal_vs_Stephenson_etal_Healthy	Lung	PBMC
CD24-Ab	0.248048053	Leader_etal	Stephenson_etal_Healthy	Leader_etal_vs_Stephenson_etal_Healthy	Lung	PBMC
CD3-1-Ab	0.471958613	Leader_etal	Stephenson_etal_Healthy	Leader_etal_vs_Stephenson_etal_Healthy	Lung	PBMC
CD31-Ab	0.441077042	Leader_etal	Stephenson_etal_Healthy	Leader_etal_vs_Stephenson_etal_Healthy	Lung	PBMC
CD34-Ab	-0.054634765	Leader_etal	Stephenson_etal_Healthy	Leader_etal_vs_Stephenson_etal_Healthy	Lung	PBMC
CD45RA-Ab	0.470188352	Leader_etal	Stephenson_etal_Healthy	Leader_etal_vs_Stephenson_etal_Healthy	Lung	PBMC
CD64-Ab	0.285093028	Leader_etal	Stephenson_etal_Healthy	Leader_etal_vs_Stephenson_etal_Healthy	Lung	PBMC
CD69-Ab	-0.00252804	Leader_etal	Stephenson_etal_Healthy	Leader_etal_vs_Stephenson_etal_Healthy	Lung	PBMC
CD86-Ab	0.258315603	Leader_etal	Stephenson_etal_Healthy	Leader_etal_vs_Stephenson_etal_Healthy	Lung	PBMC
HLA-DR-Ab	0.381815977	Leader_etal	Stephenson_etal_Healthy	Leader_etal_vs_Stephenson_etal_Healthy	Lung	PBMC
CD278-Ab	0.34505243	Leader_etal	Stephenson_etal_Healthy	Leader_etal_vs_Stephenson_etal_Healthy	Lung	PBMC
CD279-Ab	-0.254408557	Leader_etal	Stephenson_etal_Healthy	Leader_etal_vs_Stephenson_etal_Healthy	Lung	PBMC
CD274-Ab	0.048434604	Leader_etal	Stephenson_etal_Healthy	Leader_etal_vs_Stephenson_etal_Healthy	Lung	PBMC
CD273-Ab	0.025375244	Leader_etal	Stephenson_etal_Healthy	Leader_etal_vs_Stephenson_etal_Healthy	Lung	PBMC
Podoplanin-Ab	-0.01792423	Leader_etal	Stephenson_etal_Healthy	Leader_etal_vs_Stephenson_etal_Healthy	Lung	PBMC
CD90-Ab	0.040066523	Leader_etal	Stephenson_etal_Healthy	Leader_etal_vs_Stephenson_etal_Healthy	Lung	PBMC
CD195-Ab	0.043349795	Leader_etal	Stephenson_etal_Healthy	Leader_etal_vs_Stephenson_etal_Healthy	Lung	PBMC
CD196-Ab	0.223503422	Leader_etal	Stephenson_etal_Healthy	Leader_etal_vs_Stephenson_etal_Healthy	Lung	PBMC
CD11c-Ab	0.703786885	Leader_etal	Stephenson_etal_Healthy	Leader_etal_vs_Stephenson_etal_Healthy	Lung	PBMC
CD146-Ab	-0.001141268	Leader_etal	Stephenson_etal_Healthy	Leader_etal_vs_Stephenson_etal_Healthy	Lung	PBMC
CD16-Ab	0.586761327	Leader_etal	Stephenson_etal_Healthy	Leader_etal_vs_Stephenson_etal_Healthy	Lung	PBMC
CD161-Ab	0.04962701	Leader_etal	Stephenson_etal_Healthy	Leader_etal_vs_Stephenson_etal_Healthy	Lung	PBMC
CD163-Ab	0.029292922	Leader_etal	Stephenson_etal_Healthy	Leader_etal_vs_Stephenson_etal_Healthy	Lung	PBMC
CD19-Ab	0.627668495	Leader_etal	Stephenson_etal_Healthy	Leader_etal_vs_Stephenson_etal_Healthy	Lung	PBMC
CD1c-Ab	0.267736014	Leader_etal	Stephenson_etal_Healthy	Leader_etal_vs_Stephenson_etal_Healthy	Lung	PBMC
CD20-Ab	-0.045449468	Leader_etal	Stephenson_etal_Healthy	Leader_etal_vs_Stephenson_etal_Healthy	Lung	PBMC
CD206-Ab	0.033038133	Leader_etal	Stephenson_etal_Healthy	Leader_etal_vs_Stephenson_etal_Healthy	Lung	PBMC
CD24-Ab	0.207400029	Leader_etal	Stephenson_etal_Healthy	Leader_etal_vs_Stephenson_etal_Healthy	Lung	PBMC
CD3-1-Ab	0.507994674	Leader_etal	Stephenson_etal_Healthy	Leader_etal_vs_Stephenson_etal_Healthy	Lung	PBMC
CD31-Ab	0.375669402	Leader_etal	Stephenson_etal_Healthy	Leader_etal_vs_Stephenson_etal_Healthy	Lung	PBMC
CD34-Ab	0.003307762	Leader_etal	Stephenson_etal_Healthy	Leader_etal_vs_Stephenson_etal_Healthy	Lung	PBMC
CD45RA-Ab	0.331477279	Leader_etal	Stephenson_etal_Healthy	Leader_etal_vs_Stephenson_etal_Healthy	Lung	PBMC
CD64-Ab	0.338263051	Leader_etal	Stephenson_etal_Healthy	Leader_etal_vs_Stephenson_etal_Healthy	Lung	PBMC
CD69-Ab	-0.107928703	Leader_etal	Stephenson_etal_Healthy	Leader_etal_vs_Stephenson_etal_Healthy	Lung	PBMC
CD86-Ab	0.348374063	Leader_etal	Stephenson_etal_Healthy	Leader_etal_vs_Stephenson_etal_Healthy	Lung	PBMC
HLA-DR-Ab	0.475173422	Leader_etal	Stephenson_etal_Healthy	Leader_etal_vs_Stephenson_etal_Healthy	Lung	PBMC
CD278-Ab	0.092670451	Leader_etal	Stephenson_etal_Healthy	Leader_etal_vs_Stephenson_etal_Healthy	Lung	PBMC
CD279-Ab	0.007093753	Leader_etal	Stephenson_etal_Healthy	Leader_etal_vs_Stephenson_etal_Healthy	Lung	PBMC
CD274-Ab	0.030498525	Leader_etal	Stephenson_etal_Healthy	Leader_etal_vs_Stephenson_etal_Healthy	Lung	PBMC
CD273-Ab	0.022830242	Leader_etal	Stephenson_etal_Healthy	Leader_etal_vs_Stephenson_etal_Healthy	Lung	PBMC
Podoplanin-Ab	-0.048390942	Leader_etal	Stephenson_etal_Healthy	Leader_etal_vs_Stephenson_etal_Healthy	Lung	PBMC
CD90-Ab	0.001301088	Leader_etal	Stephenson_etal_Healthy	Leader_etal_vs_Stephenson_etal_Healthy	Lung	PBMC
CD11c-Ab	0.734920436	Leader_etal	Stephenson_etal_Healthy	Leader_etal_vs_Stephenson_etal_Healthy	Lung	PBMC
CD146-Ab	-0.043393745	Leader_etal	Stephenson_etal_Healthy	Leader_etal_vs_Stephenson_etal_Healthy	Lung	PBMC
CD161-Ab	0.250213536	Leader_etal	Stephenson_etal_Healthy	Leader_etal_vs_Stephenson_etal_Healthy	Lung	PBMC
CD163-Ab	0.06564526	Leader_etal	Stephenson_etal_Healthy	Leader_etal_vs_Stephenson_etal_Healthy	Lung	PBMC
CD16-Ab	0.726469101	Leader_etal	Stephenson_etal_Healthy	Leader_etal_vs_Stephenson_etal_Healthy	Lung	PBMC
CD195-Ab	0.227667793	Leader_etal	Stephenson_etal_Healthy	Leader_etal_vs_Stephenson_etal_Healthy	Lung	PBMC
CD196-Ab	0.295699969	Leader_etal	Stephenson_etal_Healthy	Leader_etal_vs_Stephenson_etal_Healthy	Lung	PBMC
CD19-Ab	0.779797033	Leader_etal	Stephenson_etal_Healthy	Leader_etal_vs_Stephenson_etal_Healthy	Lung	PBMC
CD1c-Ab	0.266201944	Leader_etal	Stephenson_etal_Healthy	Leader_etal_vs_Stephenson_etal_Healthy	Lung	PBMC
CD206-Ab	0.015215961	Leader_etal	Stephenson_etal_Healthy	Leader_etal_vs_Stephenson_etal_Healthy	Lung	PBMC
CD20-Ab	0.702020124	Leader_etal	Stephenson_etal_Healthy	Leader_etal_vs_Stephenson_etal_Healthy	Lung	PBMC
CD24-Ab	0.291269894	Leader_etal	Stephenson_etal_Healthy	Leader_etal_vs_Stephenson_etal_Healthy	Lung	PBMC
CD273-Ab	0.034792337	Leader_etal	Stephenson_etal_Healthy	Leader_etal_vs_Stephenson_etal_Healthy	Lung	PBMC
CD274-Ab	0.022481964	Leader_etal	Stephenson_etal_Healthy	Leader_etal_vs_Stephenson_etal_Healthy	Lung	PBMC
CD278-Ab	0.387605914	Leader_etal	Stephenson_etal_Healthy	Leader_etal_vs_Stephenson_etal_Healthy	Lung	PBMC
CD279-Ab	0.19508439	Leader_etal	Stephenson_etal_Healthy	Leader_etal_vs_Stephenson_etal_Healthy	Lung	PBMC
CD31-Ab	0.635670473	Leader_etal	Stephenson_etal_Healthy	Leader_etal_vs_Stephenson_etal_Healthy	Lung	PBMC
CD3-1-Ab	0.624556019	Leader_etal	Stephenson_etal_Healthy	Leader_etal_vs_Stephenson_etal_Healthy	Lung	PBMC
CD3-1-Ab	0.624556019	Leader_etal	Stephenson_etal_Healthy	Leader_etal_vs_Stephenson_etal_Healthy	Lung	PBMC
CD34-Ab	0.019150782	Leader_etal	Stephenson_etal_Healthy	Leader_etal_vs_Stephenson_etal_Healthy	Lung	PBMC
CD45RA-Ab	0.164850204	Leader_etal	Stephenson_etal_Healthy	Leader_etal_vs_Stephenson_etal_Healthy	Lung	PBMC
CD64-Ab	0.515145501	Leader_etal	Stephenson_etal_Healthy	Leader_etal_vs_Stephenson_etal_Healthy	Lung	PBMC
CD69-Ab	-0.02572719	Leader_etal	Stephenson_etal_Healthy	Leader_etal_vs_Stephenson_etal_Healthy	Lung	PBMC
CD86-Ab	0.3766621	Leader_etal	Stephenson_etal_Healthy	Leader_etal_vs_Stephenson_etal_Healthy	Lung	PBMC
HLA-DR-Ab	0.624928846	Leader_etal	Stephenson_etal_Healthy	Leader_etal_vs_Stephenson_etal_Healthy	Lung	PBMC
CD195-Ab	0.122155755	Leader_etal	Stephenson_etal_Healthy	Leader_etal_vs_Stephenson_etal_Healthy	Lung	PBMC
CD196-Ab	0.073296239	Leader_etal	Stephenson_etal_Healthy	Leader_etal_vs_Stephenson_etal_Healthy	Lung	PBMC
CD11c-Ab	0.569547351	Leader_etal	Stephenson_etal_Healthy	Leader_etal_vs_Stephenson_etal_Healthy	Lung	PBMC
CD146-Ab	-0.013652213	Leader_etal	Stephenson_etal_Healthy	Leader_etal_vs_Stephenson_etal_Healthy	Lung	PBMC
CD16-Ab	0.509809758	Leader_etal	Stephenson_etal_Healthy	Leader_etal_vs_Stephenson_etal_Healthy	Lung	PBMC
CD161-Ab	0.061673513	Leader_etal	Stephenson_etal_Healthy	Leader_etal_vs_Stephenson_etal_Healthy	Lung	PBMC
CD163-Ab	-0.011941747	Leader_etal	Stephenson_etal_Healthy	Leader_etal_vs_Stephenson_etal_Healthy	Lung	PBMC
CD19-Ab	0.585697806	Leader_etal	Stephenson_etal_Healthy	Leader_etal_vs_Stephenson_etal_Healthy	Lung	PBMC
CD1c-Ab	0.247863108	Leader_etal	Stephenson_etal_Healthy	Leader_etal_vs_Stephenson_etal_Healthy	Lung	PBMC
CD20-Ab	0.429891911	Leader_etal	Stephenson_etal_Healthy	Leader_etal_vs_Stephenson_etal_Healthy	Lung	PBMC
[truncated: 4,471 more rows]
